# Supplementary material for: Low-dose ionizing radiation generates a hormetic response to modify lipid metabolism in Chlorella sorokiniana
Source: Commun Biol. 2024 Jul 6;7:821. doi: 10.1038/s42003-024-06526-6 (PMC11226653; doi:10.1038/s42003-024-06526-6)
Supplement: Supplementary file 4 — Supplementary Data 1 [file 42003_2024_6526_MOESM4_ESM.xlsx]

## Sheet: All significant changes
Geneid	JGI Phycocosm protein id	Protein accession number	Name	Functional category	Cont1_S1	Cont2_S2	Cont3_S3	Irrad1_S4	Irrad2_S5	Irrad3_S6	Cont_mean	Irrad_mean	Log2FC_Irrad_vs_Cont	adj_pvalue_(FDR)
C2E21_6901	2496	PRW39265.1	Acetolactate synthase, large subunit	Amino acid metabolism	0	0	0	2.69812	6.83149	3.04544	0	4.19168	4.63615	0.0475691
C2E21_5878	1380	PRW45544.1	Putative amidase	Amino acid metabolism	4.29179	4.31624	13.5294	12.4113	85.3936	6.85223	7.37914	34.8857	2.09585	0.0394903
C2E21_5435	894	PRW50850.1	Guanidinoacetate methyltransferase	Amino acid metabolism	1.4306	13.6681	9.0196	11.8717	23.9102	65.4769	8.03943	33.7529	2.02594	0.0351058
C2E21_7614	3288	PRW33546.1	Putative methionine gamma-lyase	Amino acid metabolism	4.29179	6.47437	2.57703	14.0302	20.4945	13.7045	4.44773	16.0764	1.81625	0.0487002
C2E21_8701	5157	PRW20848.1	Arginine N-methyltransferase	Amino acid metabolism	8.58358	9.35186	3.22129	12.4113	20.4945	39.5907	7.05224	24.1655	1.81437	0.0425056
C2E21_5217	10284	PRW56337.1	Aspartate aminotransferase	Amino acid metabolism	64.3769	78.4118	56.0504	89.5776	174.203	242.112	66.2797	168.631	1.34128	0.00523294
C2E21_1140	4592	PRW60237.1	Serine glyoxylate aminotransferase	Amino acid metabolism	148.782	297.821	156.554	487.82	399.642	428.645	201.052	438.702	1.12392	0.00190817
C2E21_6138	1660	PRW44904.1	Isovaleryl-CoA dehydrogenase	Amino acid metabolism	284.689	223.725	276.386	398.242	474.788	759.836	261.6	544.289	1.0634	0.00186922
C2E21_5225	10292	PRW56248.1	1-aminocyclopropane-1-carboxylate deaminase	Amino acid metabolism	135.907	187.037	119.188	216.389	269.844	424.077	147.377	303.437	1.0449	0.00706504
C2E21_4521	9538	PRW56593.1	Homogentisate 1,2-dioxygenase	Amino acid metabolism	47.2097	92.0799	74.0896	113.861	239.102	93.6472	71.1264	148.87	1.00557	0.0351058
C2E21_4211	9209	PRW56953.1	Saccharopine dehydrogenase	Amino acid metabolism	221.743	216.532	318.263	372.88	498.699	566.451	252.179	479.343	0.919239	0.00459905
C2E21_1145	4598	PRW60716.1	Alanine-glyoxylate transaminase	Amino acid metabolism	135.907	208.618	169.44	339.963	187.866	370.782	171.322	299.537	0.823679	0.0253561
C2E21_3776	8758	PRW57297.1	Group II cysteine desulfurase	Amino acid metabolism	52.9321	84.8861	48.9635	98.7512	126.383	103.545	62.2606	109.56	0.79	0.0451375
C2E21_6251	1780	PRW44863.1	Aldehyde dehydrogenase	Amino acid metabolism	1513.57	1286.96	1421.23	1899.48	1755.69	2395.24	1407.25	2016.8	0.522707	0.0276347
C2E21_4375	9381	PRW57276.1	Asparaginase	Amino acid metabolism	1803.98	1655.28	1651.23	1467.24	789.037	1154.22	1703.5	1136.83	-0.573556	0.0350187
C2E21_8434	4866	PRW21069.1	Nitrate reductase	Amino acid metabolism	271.813	272.643	190.7	125.732	116.135	86.0336	245.052	109.3	-1.16828	0.00173914
C2E21_2204	7032	PRW58767.1	Guanosine monophosphate synthase	Amino acid metabolism	32.9037	15.1069	28.9916	11.3321	3.41574	9.13631	25.6674	7.96138	-1.5336	0.0475691
C2E21_2591	7454	PRW59111.1	Galactokinase	Carbohydrate metabolism	4.29179	3.59687	0.644257	10.2529	20.4945	9.89767	2.84431	13.5483	2.26029	0.0471408
C2E21_4284	9283	PRW57402.1	Glucan endo-1,3-beta-D-glucosidase	Carbohydrate metabolism	115.878	154.665	129.496	167.823	276.675	306.828	133.346	250.442	0.894224	0.0179525
C2E21_7003	2609	PRW39309.1	Triose phosphate isomerase, chloroplast precursor	Carbohydrate metabolism	161.657	182.721	117.899	232.038	324.496	255.055	154.092	270.53	0.797574	0.0212961
C2E21_5287	10358	PRW56052.1	Starch branching enzyme	Carbohydrate metabolism	251.785	321.56	220.336	344.82	505.53	395.907	264.56	415.419	0.635055	0.0350187
C2E21_1139	4591	PRW60751.1	D-lactate dehydrogenase	Carbohydrate metabolism	135.907	160.42	123.053	172.14	228.855	242.112	139.793	214.369	0.607574	0.0451375
C2E21_2718	7599	PRW58257.1	3-hydroxybutyrate dehydrogenase	Carbohydrate metabolism	861.219	735.2	887.142	885.523	1256.99	1526.53	827.854	1223.01	0.56193	0.0363521
C2E21_4383	9390	PRW57280.1	Glyceraldehyde 3-phosphate dehydrogenase	Carbohydrate metabolism	317.592	412.921	401.372	555.813	474.788	554.269	377.295	528.29	0.488363	0.0432656
C2E21_8709	5166	PRW20933.1	Predicted sugar phosphatase	Carbohydrate metabolism	257.507	169.053	207.451	128.43	140.045	108.113	211.337	125.53	-0.761306	0.0298932
C2E21_8762	5222	PRW20728.1	Predicted Glycosyltransferase	Carbohydrate metabolism	138.768	79.8505	111.456	39.9322	51.2361	73.8518	110.025	55.0067	-0.986804	0.0350187
C2E21_5942	1445	PRW45555.1	Aquaporin (major intrinsic protein family)	Carbohydrate metabolism	70.0992	42.4431	57.3389	24.8227	27.3259	22.0794	56.6271	24.7427	-1.208	0.0347201
C2E21_9433	5963	PRW05940.1	beta-1,6-N-acetylglucosaminyltransferase	Carbohydrate metabolism	0	4.31624	10.3081	0	0	0	4.87479	0	-4.59091	0.0490823
C2E21_1578	6360	PRW60151.1	HAUS augmin-like complex subunit	Cell cycle and cell division	0	0.719374	0	1.07925	17.0787	7.61359	0.239791	8.59052	4.67168	0.0347201
C2E21_1313	4782	PRW60309.1	HAUS augmin-like complex subunit	Cell cycle and cell division	0	0	0	2.69812	3.41574	5.32951	0	3.81446	4.57913	0.0490823
C2E21_9440	5971	PRW05945.1	MIS12-like protein	Cell cycle and cell division	2.86119	5.75499	3.86554	9.17361	51.2361	4.56815	4.16058	21.6593	2.20919	0.0432656
C2E21_2953	7853	PRW58260.1	Structural Maintenance of Chromosomes protein	Cell cycle and cell division	114.448	123.013	97.2828	135.985	225.439	178.158	111.581	179.861	0.662264	0.0450224
C2E21_8222	3950	PRW32480.1	Structural Maintenance of Chromosomes protein	Cell cycle and cell division	208.867	222.287	254.482	336.186	403.058	264.953	228.545	334.732	0.531019	0.0471408
C2E21_9298	5820	PRW18391.1	Cell Division Cycle protein 48	Cell cycle and cell division	72.9604	84.8861	42.521	30.2189	30.7417	28.1703	66.7892	29.7103	-1.17033	0.0347201
C2E21_8818	5278	PRW20736.1	Nucleolar complex-like protein	Cytoskeleton and cell trafficking	12.8754	25.8975	6.44257	56.1209	37.5732	44.1588	15.0718	45.951	1.62331	0.0276347
C2E21_8470	4909	PRW21116.1	Hsp70 escorting protein	Cytoskeleton and cell trafficking	0	10.7906	19.972	19.4265	47.8204	30.4544	10.2542	32.5671	1.55349	0.0498885
C2E21_1035	4483	PRW60794.1	Radial Spoke Protein, structural HSP40 (DnaJ) in the radial spoke stalk	Cytoskeleton and cell trafficking	91.5582	121.574	21.9047	138.144	228.855	162.931	78.3457	176.643	1.16508	0.0348914
C2E21_7015	2621	PRW39215.1	Mitochondrial import inner membrane translocase, subunit TIM8	Cytoskeleton and cell trafficking	141.629	126.61	118.543	175.917	191.282	192.624	128.927	186.608	0.535111	0.0490823
C2E21_2007	6824	PRW59534.1	Dynamin family protein.	Cytoskeleton and cell trafficking	977.098	789.873	856.862	724.175	631.913	647.155	874.611	667.748	-0.383681	0.0498885
C2E21_4982	10032	PRW56258.1	Rab-GTPase-TBC domain protein	Cytoskeleton and cell trafficking	181.686	178.405	121.12	117.638	81.9778	105.829	160.404	101.815	-0.620747	0.0490823
C2E21_5698	1187	PRW50750.1	Ankyrin Repeat Flagellar Associated Protein	Cytoskeleton and cell trafficking	331.898	233.077	347.899	303.808	61.4834	148.465	304.291	171.252	-0.785858	0.0490823
C2E21_0964	4409	PRW60449.1	Kinesin-like protein	Cytoskeleton and cell trafficking	41.4873	50.3562	82.4649	17.8076	44.4047	28.9316	58.1028	30.3813	-1.04438	0.0478521
C2E21_2157	6983	PRW58805.1	Actin binding protein	Cytoskeleton and cell trafficking	48.6403	48.1981	74.0896	23.7435	44.4047	19.034	56.976	29.0607	-1.09153	0.0440945
C2E21_8685	5141	PRW20846.1	Flagellar Associated Protein	Cytoskeleton and cell trafficking	90.1276	127.329	67.647	42.0907	64.8991	16.7499	95.0346	41.2466	-1.29794	0.0266408
C2E21_5548	1016	PRW50951.1	Flagellar Associated Protein	Cytoskeleton and cell trafficking	41.4873	12.9487	40.5882	8.63398	6.83149	6.85223	31.6747	7.43923	-2.05254	0.0235376
C2E21_8390	4817	PRW21082.1	Squamosa promoter-binding protein	DNA binding and transcription	0	0.719374	0	5.39624	10.2472	0.761359	0.239791	5.46828	4.03275	0.0490823
C2E21_9040	5532	PRW20436.1	AP2 like transcription factor	DNA binding and transcription	0	0	2.57703	7.01511	13.663	9.13631	0.859009	9.93813	3.29731	0.0422961
C2E21_8590	5039	PRW20952.1	Zinc finger like transcription factor	DNA binding and transcription	0	0.719374	1.93277	4.31699	6.83149	12.9431	0.884048	8.03053	3.02607	0.0485337
C2E21_0542	578	PRW61313.1	Beta-catenin-like protein	DNA binding and transcription	11.4448	25.1781	28.9916	38.8529	34.1574	82.2268	21.8715	51.7457	1.24166	0.043604
C2E21_1836	6630	PRW60042.1	G-strand telomere DNA binding protein	DNA binding and transcription	25.7507	65.463	10.3081	83.1021	68.3149	76.8973	33.8406	76.1047	1.17047	0.0471408
C2E21_4446	9457	PRW56722.1	PSR1-like transcription factor	DNA binding and transcription	24.3201	23.7393	14.1737	32.3774	47.8204	53.2951	20.7444	44.4977	1.10317	0.0475691
C2E21_1544	6324	PRW59778.1	Helicase-like transcription factor	DNA binding and transcription	35.7649	32.3718	54.7619	87.9587	78.5621	70.8064	40.9662	79.1091	0.940946	0.0417235
C2E21_1396	6171	PRW59581.1	MYST-like histone acetyltransferase	DNA binding and transcription	22474.7	41168.3	23636.5	64662	52957.7	41370	29093.2	52996.6	0.865174	0.00523294
C2E21_4807	9853	PRW56845.1	DNA-directed RNA polymerase	DNA binding and transcription	38.6261	34.5299	70.8683	75.5473	119.551	71.5678	48.0081	88.8887	0.837285	0.0490823
C2E21_3577	8532	PRW57875.1	Transcription initiation factor	DNA binding and transcription	105.864	102.87	112.101	191.566	146.877	152.272	106.945	163.572	0.626125	0.0451375
C2E21_8836	5298	PRW20717.1	Pre-mRNA splicing factor	DNA binding and transcription	590.836	379.829	352.409	347.518	276.675	282.464	441.025	302.219	-0.531551	0.0485337
C2E21_7963	3666	PRW32838.1	bZIP transcription factor	DNA binding and transcription	114.448	76.2536	41.2325	41.551	34.1574	24.3635	77.3113	33.3573	-1.19593	0.0351058
C2E21_6567	2139	PRW44566.1	Bromodomain extra-terminal - transcription regulation	DNA binding and transcription	0	2.8775	56.0504	0.539624	3.41574	3.04544	19.6426	2.3336	-3.25894	0.0387831
C2E21_5857	1360	PRW45687.1	KRAB-A domain containing zinc finger like protein	DNA binding and transcription	5.72239	6.47437	1.93277	0	0	0	4.70984	0	-4.5069	0.0475559
C2E21_8251	3981	PRW32543.1	Squamosa promoter-binding protein	DNA binding and transcription	0	2.8775	15.4622	0	0	0	6.11322	0	-4.91656	0.0432656
C2E21_2583	7446	PRW59018.1	Telomerase catalytic subunit/reverse transcriptase	DNA replication and repair	4.29179	5.75499	7.73109	7.55473	34.1574	34.2612	5.92596	25.3244	2.01863	0.0358973
C2E21_4872	9920	PRW56164.1	DNA-directed DNA polymerase	DNA replication and repair	10.0142	5.75499	11.5966	20.5057	75.1464	7.61359	9.12193	34.4219	1.81069	0.0422961
C2E21_6782	2373	PRW44335.1	DNA repair protein endonuclease	DNA replication and repair	15.7366	31.6525	21.9047	53.9624	99.0566	90.6017	23.0979	81.2069	1.76225	0.00219712
C2E21_7731	3411	PRW33324.1	DNA ligase 4	DNA replication and repair	8.58358	8.63249	7.73109	16.1887	37.5732	29.693	8.31572	27.8183	1.69298	0.0365302
C2E21_5407	862	PRW50885.1	Tyrosyl-DNA phosphodiesterase	DNA replication and repair	14.306	18.7037	13.5294	31.8378	54.6519	47.9656	15.513	44.8184	1.49219	0.0254005
C2E21_8943	5421	PRW20506.1	DNA repair protein RAD18	DNA replication and repair	75.8216	70.4986	30.9243	91.1964	119.551	145.42	59.0815	118.722	1.02034	0.0349911
C2E21_1461	6236	PRW59567.1	DNA-directed primase polymerase	DNA replication and repair	94.4194	116.539	57.9831	154.332	194.697	138.567	89.647	162.532	0.844318	0.0351058
C2E21_2175	7003	PRW59082.1	Single-stranded DNA-binding replication protein A	DNA replication and repair	188.839	238.113	208.739	453.284	307.417	322.816	211.897	361.172	0.778078	0.0156099
C2E21_4921	9969	PRW56306.1	DNA repair XRCC3-like protein	DNA replication and repair	238.91	307.173	229.356	290.318	498.699	424.838	258.479	404.618	0.629096	0.0387059
C2E21_1212	4668	PRW60203.1	DNA repair RAD50 isoform A	DNA replication and repair	277.536	290.627	295.714	347.518	437.215	395.145	287.959	393.293	0.43786	0.0490823
C2E21_0158	176	PRW60975.1	DNA polymerase alpha catalytic subunit	DNA replication and repair	597.989	544.566	706.75	448.967	375.732	346.418	616.435	390.372	-0.655436	0.0179525
C2E21_5012	10064	PRW55887.1	WD-40 repeat-containing protein	DNA replication and repair	65.8075	98.5542	57.3389	41.0114	54.6519	31.9771	73.9002	42.5468	-0.852659	0.0490823
C2E21_2956	7856	PRW58335.1	DNA mismatch repair MSH4	DNA replication and repair	48.6403	41.7237	30.2801	10.2529	6.83149	25.1249	40.2147	14.0697	-1.40865	0.0422961
C2E21_2917	7816	PRW58365.1	Plastidic ADP/ATP translocase	Energy production	24.3201	20.8618	13.5294	53.4228	40.9889	41.1134	19.5705	45.175	1.24467	0.0387059
C2E21_6572	2145	PRW44543.1	ATP-citrate synthase	Energy production	357.649	306.453	286.694	361.008	567.013	737.757	316.932	555.26	0.809535	0.0179525
C2E21_0959	4404	PRW60196.1	Malate synthase	Energy production	1519.29	1319.33	1397.39	1866.56	2380.77	3159.64	1412.01	2468.99	0.806945	0.00275042
C2E21_5347	791	PRW50998.1	Putative pyruvate dehydrogenase kinase	Energy production	148.782	123.013	74.0896	148.936	225.439	229.93	115.295	201.435	0.806128	0.0365302
C2E21_2064	6887	PRW58830.1	Hydrogenase assembly factor/biotin synthase	Energy production	286.119	238.832	276.386	273.05	577.261	428.645	267.113	426.319	0.655658	0.0394903
C2E21_6685	2271	PRW44392.1	Pyruvate ferredoxin oxidoreductase	Energy production	200.284	256.097	190.7	234.197	526.024	261.908	215.694	340.71	0.627885	0.0490823
C2E21_4693	9736	PRW56833.1	Cytochrome b5 protein	Energy production	150.213	152.507	170.728	166.204	245.934	317.487	157.816	243.208	0.618637	0.0475691
C2E21_9343	5865	PRW18311.1	Malate dehydrogenase	Energy production	918.443	844.545	863.949	1001	1506.34	1351.41	875.646	1286.25	0.549363	0.0298932
C2E21_0123	139	PRW61020.1	Plastidic ADP/ATP translocase	Energy production	559.363	764.694	543.109	752.236	1011.06	852.722	622.389	872.006	0.478214	0.0456902
C2E21_0597	642	PRW61159.1	Malate dehydrogenase	Energy production	2480.65	2150.93	2580.25	1773.2	1946.97	1678.8	2403.94	1799.66	-0.420024	0.0395066
C2E21_2627	7497	PRW59384.1	Succinyl-CoA synthetase	Energy production	801.134	626.575	602.38	448.967	553.35	516.963	676.696	506.427	-0.422434	0.0493122
C2E21_5117	10177	PRW56168.1	2-oxoglutarate dehydrogenase	Energy production	1384.82	905.692	785.349	827.783	573.845	777.348	1025.29	726.325	-0.486105	0.0498885
C2E21_0752	4181	PRW60708.1	Isocitrate lyase	Energy production	4547.87	2748.73	1230.53	1406.26	1912.82	1543.28	2842.38	1620.78	-0.811318	0.0351058
C2E21_9407	5933	PRW05911.1	Phosphoenolpyruvate carboxykinase	Energy production	228.895	147.472	66.3585	56.6605	81.9778	68.5223	147.575	69.0536	-1.10983	0.0298932
C2E21_7826	3515	PRW33300.1	Putative protein kinase	General function prediction	0	0	0	0	0	15.2272	0	5.07573	5.03693	0.0493122
C2E21_8207	3933	PRW32564.1	Proteome of centriole protein	General function prediction	0	0	0	5.39624	0	9.13631	0	4.84418	4.99665	0.0447216
C2E21_9011	5498	PRW20491.1	Peroxisomal membrane protein	General function prediction	0	0	0	0	3.41574	11.4204	0	4.94538	4.96164	0.0475691
C2E21_7703	3382	PRW33529.1	Predicted protein with ankyrin repeats	General function prediction	0	1.43875	0	2.1585	20.4945	8.37495	0.479583	10.3426	4.13313	0.0347201
C2E21_5284	10355	PRW56034.1	Proteome of centriole protein	General function prediction	0	1.43875	0	2.1585	3.41574	15.2272	0.479583	6.93381	3.70945	0.0482033
C2E21_8266	3996	PRW32503.1	Adiponectin receptor-like protein	General function prediction	1.4306	28.0556	0.644257	34.5359	58.0676	140.851	10.0435	77.8183	2.94053	0.0490823
C2E21_2979	7882	PRW58290.1	Putative protein kinase	General function prediction	1.4306	2.15812	2.57703	12.951	3.41574	29.693	2.05525	15.3532	2.93142	0.0285995
C2E21_7033	2639	PRW39115.1	OctotricoPeptide Repeat protein	General function prediction	5.72239	0.719374	4.5098	0	6.83149	54.8179	3.65052	20.5498	2.56193	0.0490823
C2E21_7506	3167	PRW33520.1	Junctional membrane complex protein Junctophilin and related MORN repeat proteins	General function prediction	8.58358	20.1425	7.73109	9.71323	13.663	132.476	12.1524	51.9509	2.11563	0.0332039
C2E21_0598	644	PRW61586.1	Adiponectin receptor-like protein	General function prediction	8.58358	7.91311	0	15.6491	13.663	37.3066	5.4989	22.2062	2.10088	0.0454057
C2E21_8106	3822	PRW32887.1	Metallophosphoesterase/metallo-dependent phosphatase	General function prediction	4.29179	5.75499	7.73109	17.268	51.2361	13.7045	5.92596	27.4029	2.06993	0.0306983
C2E21_7487	3145	PRW33773.1	Diphthine synthase	General function prediction	14.306	13.6681	26.4145	37.7737	81.9778	81.4654	18.1295	67.0723	1.83907	0.00476636
C2E21_4027	9021	PRW56941.1	Conserved in the Plant Lineage and Diatoms	General function prediction	5.72239	28.0556	18.6835	65.2945	54.6519	68.5223	17.4871	62.8229	1.80457	0.00706504
C2E21_7761	3443	PRW33183.1	Peroxin 10-like protein	General function prediction	5.72239	6.47437	9.0196	19.9661	13.663	35.7839	7.07212	23.1376	1.73613	0.0422961
C2E21_8689	5145	PRW20960.1	Putative carbohydrate kinase	General function prediction	5.72239	4.31624	9.66386	16.7283	23.9102	19.034	6.5675	19.8908	1.54931	0.0493122
C2E21_1742	6529	PRW59934.1	Putative RNA binding protein	General function prediction	54.3627	69.0599	17.3949	78.2455	122.967	177.397	46.9392	126.203	1.43611	0.0173424
C2E21_4097	9091	PRW57416.1	Conserved Protein with Similarity to Catalytic domain of Protein Tyrosine Kinases	General function prediction	10.0142	32.3718	14.8179	49.6454	30.7417	62.4315	19.068	47.6062	1.32697	0.0417235
C2E21_1546	6326	PRW59870.1	Tetratricopeptide-repeat protein	General function prediction	72.9604	116.539	49.6078	179.695	116.135	186.533	79.7023	160.788	1.0326	0.0235376
C2E21_4998	10049	PRW56082.1	Ankyrin repeat domain-containing protein	General function prediction	67.238	94.9574	110.812	144.08	198.113	190.34	91.0025	177.511	0.936651	0.0179525
C2E21_5145	10206	PRW55931.1	Peroxisomal biogenesis protein	General function prediction	723.882	612.187	628.795	741.983	1239.91	1771.68	654.955	1251.19	0.934402	0.00617955
C2E21_4800	9846	PRW56497.1	Guanylate-binding protein	General function prediction	65.8075	91.3605	85.6862	107.925	181.034	149.988	80.9514	146.316	0.816235	0.0351058
C2E21_2161	6987	PRW59004.1	Peroxisomal targeting signal receptor	General function prediction	84.4052	61.8662	65.07	121.415	99.0566	139.329	70.4471	119.934	0.800089	0.0387059
C2E21_5059	10115	PRW56312.1	Contains Cupin like domain	General function prediction	84.4052	86.3249	81.1764	149.476	109.304	169.783	83.9688	142.854	0.793937	0.0347201
C2E21_8520	4965	PRW21037.1	Conserved in the Plant Lineage protein	General function prediction	74.391	133.084	87.619	169.982	181.034	153.795	98.3647	168.27	0.756701	0.0387059
C2E21_5195	10259	PRW56279.1	Ankyrin repeat-containing protein	General function prediction	82.9746	105.748	127.563	123.034	133.214	269.521	105.428	175.256	0.740538	0.0475691
C2E21_4618	9653	PRW56528.1	Ankyrin repeat-containing protein	General function prediction	58.6545	71.9374	81.8207	132.747	88.8093	113.443	70.8042	111.666	0.673627	0.0493122
C2E21_3158	8070	PRW58455.1	Guanylate-binding protein	General function prediction	293.272	265.449	371.736	330.789	498.699	594.622	310.153	474.703	0.608415	0.0422961
C2E21_4994	10044	PRW56348.1	Predicted extracellular protein	General function prediction	620.879	681.247	467.086	368.563	372.316	513.156	589.737	418.012	-0.488838	0.0485337
C2E21_4852	9900	PRW56685.1	DDRGK domain-containing	General function prediction	384.831	428.747	604.313	371.261	266.428	342.612	472.63	326.767	-0.520656	0.0475691
C2E21_7355	3004	PRW33880.1	Universal stress protein family	General function prediction	1304.7	1040.21	875.545	828.862	744.632	552.747	1073.49	708.747	-0.598538	0.0331506
C2E21_5937	1440	PRW45562.1	Putative protein kinase	General function prediction	304.717	243.868	147.535	173.219	112.72	134.761	232.04	140.233	-0.696148	0.0451375
C2E21_4509	9525	PRW56736.1	Putative protein kinase	General function prediction	234.618	198.547	239.019	174.299	136.63	87.5563	224.061	132.828	-0.752681	0.0365302
C2E21_4735	9778	PRW56622.1	HPP family	General function prediction	157.366	140.997	67.0027	62.0567	71.7306	75.3746	121.789	69.7206	-0.801148	0.0475691
C2E21_4481	9494	PRW56414.1	Nucleoside diphosphate hydrolase	General function prediction	90.1276	97.1155	83.1092	52.3435	17.0787	70.8064	90.1174	46.7429	-0.851175	0.0493122
C2E21_4750	9793	PRW56670.1	Small glutamine-rich tetratricopeptide repeat-containing protein	General function prediction	108.725	105.029	177.815	76.087	47.8204	84.5109	130.523	69.4727	-0.868147	0.0387059
C2E21_5960	1465	PRW45659.1	Molecular chaperone (DnaJ superfamily)	General function prediction	91.5582	56.1112	80.5321	37.234	51.2361	35.7839	76.0672	41.418	-0.918281	0.0440945
C2E21_8444	4876	PRW20989.1	Putative protein kinase	General function prediction	151.643	51.0755	49.6078	32.9171	58.0676	33.4998	84.1089	41.4948	-1.0611	0.0472646
C2E21_1627	6412	PRW60120.1	Aspartyl/Asparaginyl beta-hydroxylase	General function prediction	31.4731	35.9687	51.5406	18.8868	13.663	12.1817	39.6608	14.9105	-1.39205	0.0376284
C2E21_6550	2118	PRW44560.1	Putative methyltransferase	General function prediction	7.15298	7.91311	67.0027	10.2529	6.83149	5.32951	27.3563	7.47128	-1.86581	0.0485337
C2E21_7025	2631	PRW39272.1	Conserved Protein with Similarity to Catalytic domain of Protein Tyrosine Kinases	General function prediction	5.72239	20.1425	9.66386	1.07925	0	3.04544	11.8429	1.37489	-2.84393	0.0422961
C2E21_2893	7792	PRW58358.1	Ubiquitin thiolesterase	General function prediction	5.72239	30.9331	15.4622	3.77737	0	0	17.3725	1.25912	-3.39818	0.0254005
C2E21_5247	10314	PRW55912.1	PentatricoPeptide Repeat protein	General function prediction	20.0284	12.2294	0	1.61887	0	0	10.7526	0.539624	-3.73454	0.0447216
C2E21_3324	8254	PRW57853.1	Predicted protein with ankyrin repeats	General function prediction	4.29179	5.75499	5.15406	0	0	0	5.06695	0	-4.62558	0.0432656
C2E21_1210	4666	PRW60601.1	Putative acetyltransferase	General function prediction	5.72239	13.6681	0.644257	0	0	0	6.67825	0	-5.02024	0.0351058
C2E21_8981	5465	PRW20495.1	HIT/MYND zinc finger-like	General function prediction	11.4448	5.03562	5.79831	0	0	0	7.42624	0	-5.15517	0.0237837
C2E21_6694	2280	PRW44272.1	PentatricoPeptide Repeat protein	General function prediction	8.58358	2.15812	12.2409	0	0	0	7.66086	0	-5.21575	0.0237837
C2E21_7447	3102	PRW33906.1	Uncharacterised protein family UPF0565	General function prediction	0	2.8775	225.49	1.07925	0	0	76.1225	0.359749	-7.04944	0.0475691
C2E21_2954	7854	PRW58462.1	Fatty acyl-CoA reductase	Lipid metabolism	5.72239	0.719374	0	15.1095	160.54	384.486	2.14725	186.712	6.57162	0.00219712
C2E21_8111	3827	PRW32893.1	Phosphatidic acid phosphatase	Lipid metabolism	0	0	0	1.07925	6.83149	4.56815	0	4.15963	4.62185	0.0485337
C2E21_2480	7331	PRW58774.1	Soluble epoxide hydrolase [1]	Lipid metabolism	2.86119	0	0	5.39624	27.3259	0	0.953731	10.9074	3.74616	0.0471739
C2E21_2019	6840	PRW59826.1	Fatty acid amide hydrolase	Lipid metabolism	1.4306	2.15812	0.644257	23.2038	6.83149	5.32951	1.41099	11.7883	3.13192	0.0351058
C2E21_8994	5479	PRW20454.1	Medium-chain acyl-CoA dehydrogenase	Lipid metabolism	131.615	109.345	130.14	282.223	362.069	562.644	123.7	402.312	1.70756	1.03863e-06
C2E21_1055	4503	PRW60806.1	Phosphatidylinositol-3-phosphatase	Lipid metabolism	220.312	290.627	364.005	564.986	727.553	1536.42	291.648	942.987	1.69234	1.60436e-05
C2E21_2267	7102	PRW59300.1	D-glycerate 3-kinase	Lipid metabolism	14.306	19.4231	16.1064	43.7095	47.8204	69.2837	16.6118	53.6045	1.68819	0.00776574
C2E21_4110	9104	PRW57002.1	3-ketoacyl-CoA thiolase [1]	Lipid metabolism	20.0284	28.775	65.7142	70.6907	58.0676	205.567	38.1725	111.442	1.54696	0.0189548
C2E21_8348	4088	PRW32662.1	Triacylglycerol lipase [1]	Lipid metabolism	4.29179	26.6168	13.5294	21.0453	51.2361	57.1019	14.8127	43.1278	1.47524	0.0440945
C2E21_8911	5386	PRW20576.1	Diacylglycerol acyltransferase	Lipid metabolism	12.8754	71.9374	24.4818	96.5927	34.1574	133.238	36.4315	87.996	1.28527	0.0437917
C2E21_7479	3136	PRW33943.1	Long-chain acyl-CoA dehydrogenase	Lipid metabolism	42.9179	43.8818	34.7899	45.868	146.877	111.158	40.5299	101.301	1.28188	0.0224021
C2E21_7776	3460	PRW33092.1	Long-chain acyl-CoA synthetase [1]	Lipid metabolism	144.49	132.365	95.9943	202.359	375.732	306.828	124.283	294.973	1.23474	0.00115095
C2E21_4869	9917	PRW56196.1	Sterol carrier protein	Lipid metabolism	606.573	456.083	678.403	739.824	1243.33	1777.77	580.353	1253.64	1.11092	0.00186922
C2E21_6382	1925	PRW45165.1	Serine palmitoyltransferase	Lipid metabolism	35.7649	43.1624	48.9635	61.5171	88.8093	127.147	42.6303	92.4911	1.10702	0.0276347
C2E21_1345	6118	PRW60005.1	Acyl-CoA oxidase [1]	Lipid metabolism	394.845	350.335	426.498	543.401	806.115	1132.9	390.559	827.473	1.08304	0.00115095
C2E21_1807	6598	PRW59580.1	3-ketoacyl-CoA thiolase [2]	Lipid metabolism	1605.13	1460.33	1230.53	1807.2	3320.1	3819.74	1432	2982.35	1.05777	0.00109802
C2E21_6043	1555	PRW45373.1	Long-chain fatty acid oxidase	Lipid metabolism	204.575	173.369	231.288	329.71	331.327	543.61	203.078	401.549	0.992267	0.00334863
C2E21_2134	6958	PRW59291.1	Acyl-sterol O-acyltransferase [1]	Lipid metabolism	54.3627	48.1981	56.0504	68.5322	81.9778	154.556	52.8704	101.689	0.960202	0.038905
C2E21_1769	6557	PRW59847.1	Soluble epoxide hydrolase [2]	Lipid metabolism	181.686	176.247	155.266	229.34	222.023	516.202	171.066	322.522	0.930671	0.0225329
C2E21_0693	754	PRW61324.1	3-ketoacyl-CoA synthase	Lipid metabolism	40.0567	78.4118	63.7815	102.529	64.8991	172.067	60.75	113.165	0.917023	0.0440945
C2E21_5399	853	PRW50981.1	Triacylglycerol lipase [2]	Lipid metabolism	90.1276	63.3049	36.7227	97.1323	174.203	89.8404	63.3851	120.392	0.906076	0.0440945
C2E21_0370	398	PRW61474.1	2,4-dienoyl-CoA reductase	Lipid metabolism	1812.57	1732.97	2256.83	2836.26	3156.15	4764.59	1934.12	3585.67	0.891157	0.00183436
C2E21_0129	146	PRW60885.1	Hydroxyacyl-CoA dehydrogenase/enoyl-CoA hydratase	Lipid metabolism	1210.28	1111.43	1078.49	1646.39	2028.95	2593.19	1133.4	2089.51	0.883408	0.00100685
C2E21_6169	1692	PRW45129.1	Acyl-sterol O-acyltransferase [2]	Lipid metabolism	80.1134	58.9887	72.1568	111.163	81.9778	182.726	70.4196	125.289	0.868707	0.0394903
C2E21_5634	1121	PRW51079.1	Phosphatidylcholine 2-acylhydrolase	Lipid metabolism	94.4194	82.728	135.294	82.5625	239.102	254.294	104.147	191.986	0.861554	0.0451375
C2E21_4991	10041	PRW56214.1	Acetyl-CoA carboxylase, biotin carboxylase	Lipid metabolism	85.8358	169.772	108.235	344.28	119.551	163.692	121.281	209.174	0.805165	0.0475691
C2E21_5089	10146	PRW56051.1	Serine incorporator [1]	Lipid metabolism	42860.7	58513.2	44267.6	91868.3	90872.4	71072.1	48547.1	84604.3	0.80128	0.00115095
C2E21_4894	9942	PRW55909.1	Lysophosphatidic acid acyltransferase	Lipid metabolism	84.4052	145.314	117.899	150.015	133.214	314.441	115.873	199.224	0.79302	0.0451375
C2E21_8401	4828	PRW21061.1	Fatty acyl-CoA ligase (AMP forming)	Lipid metabolism	290.411	299.979	310.532	488.899	423.552	571.019	300.307	494.49	0.728197	0.00776574
C2E21_5786	1286	PRW45454.1	Acyl-CoA oxidase [2]	Lipid metabolism	872.664	916.482	1044.34	1169.36	1499.51	1969.64	944.496	1546.17	0.710401	0.0114529
C2E21_5554	1023	PRW51140.1	Triacylglycerol lipase [3]	Lipid metabolism	97.2806	151.069	82.4649	140.842	222.023	178.158	110.271	180.341	0.684256	0.0475691
C2E21_5496	960	PRW50751.1	Long-chain acyl-CoA synthetase [2]	Lipid metabolism	1168.8	1268.26	981.848	1547.64	1397.04	2395.24	1139.63	1779.97	0.647313	0.0237837
C2E21_3713	8688	PRW57569.1	Delta3-Delta2-enoyl-CoA isomerase	Lipid metabolism	241.771	251.061	309.888	284.921	355.237	600.712	267.573	413.624	0.631465	0.0451375
C2E21_1664	6449	PRW59742.1	Acyl-CoA oxidase [3]	Lipid metabolism	781.106	754.623	887.142	957.832	1379.96	1422.98	807.624	1253.59	0.630036	0.0182285
C2E21_4347	9350	PRW57106.1	CDP-diacylglycerol---serine O-phosphatidyltransferase	Lipid metabolism	108.725	154.665	97.9271	169.982	187.866	185.772	120.439	181.206	0.581587	0.0493122
C2E21_1532	6309	PRW59738.1	Acyl-CoA oxidase [4]	Lipid metabolism	859.789	752.465	709.971	928.153	1140.86	1400.9	774.075	1156.64	0.580861	0.0267651
C2E21_8175	3898	PRW32976.1	Long-chain acyl-CoA synthetase [3]	Lipid metabolism	716.729	676.211	674.537	823.466	918.835	1274.52	689.159	1005.61	0.548298	0.0350187
C2E21_2761	7647	PRW58222.1	3-oxoacyl-ACP reductase	Lipid metabolism	237.479	220.128	294.426	350.216	358.653	358.6	250.678	355.823	0.502038	0.0459235
C2E21_0947	4391	PRW60727.1	Long-chain acyl-CoA synthetase [4]	Lipid metabolism	575.1	618.662	579.187	709.605	871.015	886.222	590.983	822.281	0.472206	0.0387059
C2E21_7635	3310	PRW33528.1	Choline-phosphate cytidylyltransferase	Lipid metabolism	357.649	466.154	427.787	360.469	225.439	293.885	417.197	293.264	-0.489102	0.0490823
C2E21_1684	6470	PRW60085.1	Omega-3 fatty acid desaturase	Lipid metabolism	323.315	381.988	311.82	253.084	194.697	220.794	339.041	222.858	-0.589818	0.0359179
C2E21_1723	6509	PRW59950.1	Serine incorporator [2]	Lipid metabolism	193.131	277.678	179.103	109.004	68.3149	171.306	216.637	116.208	-0.85644	0.0351058
C2E21_5799	1300	PRW45643.1	Monogalactosyldiacylglycerol synthase	Lipid metabolism	124.462	94.238	37.3669	55.0416	47.8204	27.4089	85.3556	43.4237	-0.971923	0.0490823
C2E21_0847	4287	PRW60261.1	Acyl-CoA thioesterase	Lipid metabolism	281.828	148.191	126.274	105.227	81.9778	50.2497	185.431	79.1514	-1.21793	0.0128948
C2E21_1397	6172	PRW60030.1	Chlorophyll A-B binding protein	Photosynthesis	9590.72	17854.1	9205.15	34105.3	31923.5	26209	12216.7	30746	1.3314	9.32479e-06
C2E21_4874	9922	PRW55896.1	Carbonic anhydrase	Photosynthesis	35.7649	84.8861	50.8963	106.306	116.135	164.454	57.1825	128.965	1.16201	0.0179525
C2E21_7698	3377	PRW33647.1	Low-CO2-inducible protein B	Photosynthesis	490.695	827.28	465.154	1150.48	1485.85	1080.37	594.376	1238.9	1.05309	0.00108622
C2E21_7696	3375	PRW33563.1	Low-CO2 inducible protein C	Photosynthesis	483.542	1001.37	590.784	1367.41	1619.06	1280.61	691.898	1422.36	1.03412	0.00164415
C2E21_1171	4625	PRW60683.1	Chloroplast Ycf3 interacting protein involved in Photosystem I biogensis	Photosynthesis	60.0851	93.5186	61.8487	189.408	95.6408	133.999	71.8175	139.683	0.983876	0.0262333
C2E21_7780	3464	PRW33318.1	Low-CO2-inducible protein B	Photosynthesis	663.797	1212.86	919.999	1804.5	2056.28	1454.2	932.22	1771.66	0.921076	0.00206475
C2E21_7664	3342	PRW33706.1	Low-CO2 inducible protein D	Photosynthesis	60.0851	77.6924	45.7423	83.6417	143.461	114.204	61.1732	113.769	0.864859	0.041078
C2E21_5516	980	PRW50945.1	Chlorophyll A-B binding protein	Photosynthesis	91.5582	178.405	95.9943	286.54	177.619	141.613	121.986	201.924	0.730804	0.0485337
C2E21_8827	5288	PRW20612.1	Chlorophyll A-B binding protein	Photosynthesis	29104.1	41968.3	30086.2	66286.9	57548.4	43346.5	33719.5	55727.3	0.72475	0.00706504
C2E21_5179	10243	PRW56024.1	Photosystem II reaction center psb28 chloroplastic	Photosynthesis	104.434	118.697	88.9075	167.823	95.6408	230.692	104.013	164.719	0.698824	0.0485337
C2E21_7558	3221	PRW33562.1	Chlorophyllide a oxygenase	Photosynthesis	98.7112	240.99	188.123	304.887	266.428	267.998	175.942	279.771	0.660537	0.0471408
C2E21_4337	9339	PRW57291.1	Chloroplast envelope protein translocase	Photosynthesis	91.5582	107.187	77.9551	154.872	150.293	130.192	92.2333	145.119	0.651156	0.0471408
C2E21_5761	1258	PRW45536.1	Light-harvesting protein of photosystem I	Photosynthesis	5772.46	8213.09	6466.41	11782.7	9181.52	7598.36	6817.32	9520.86	0.481888	0.0432656
C2E21_5184	10248	PRW56009.1	Light-harvesting protein of photosystem I	Photosynthesis	8280.29	10321.6	8341.84	15075.5	11709.2	9513.94	8981.24	12099.5	0.430059	0.0475691
C2E21_5760	1257	PRW45697.1	Light-harvesting protein of photosystem I	Photosynthesis	7519.22	9761.9	8174.98	14139.8	10858.6	9233	8485.37	11410.5	0.427416	0.0475691
C2E21_7920	3618	PRW33182.1	Photosystem II Oxygen Evolution Enhancer protein	Photosynthesis	3135.87	4323.44	3343.69	5785.85	4167.21	4323.76	3601	4758.94	0.40311	0.0498885
C2E21_4122	9116	PRW57230.1	Light-harvesting protein of photosystem I	Photosynthesis	8659.4	10564	8365.68	14389.6	12419.6	9605.31	9196.36	12138.2	0.400327	0.0490823
C2E21_5675	1164	PRW51074.1	Chloroplastic ferritin	Photosynthesis	11932.6	10159.7	13946.9	10692.6	6592.38	7531.36	12013.1	8272.13	-0.53726	0.0351058
C2E21_2798	7687	PRW58218.1	Ferredoxin-NADP reductase, chloroplast	Photosynthesis	121.601	102.87	78.5994	72.3096	37.5732	60.1474	101.024	56.6767	-0.766468	0.0490823
C2E21_5344	785	PRW51021.1	Carbonic anhydrase	Photosynthesis	82.9746	69.0599	81.8207	53.4228	47.8204	32.7384	77.9517	44.6605	-0.809546	0.048936
C2E21_7663	3341	PRW33725.1	Low-CO2-inducible membrane protein	Photosynthesis	796.842	653.911	708.683	600.601	283.507	275.612	719.812	386.573	-0.879771	0.0163129
C2E21_0010	12	PRW61046.1	LHC-like protein	Photosynthesis	107.295	82.728	95.3501	61.5171	47.8204	41.1134	95.1243	50.1503	-0.904401	0.0376482
C2E21_0740	4167	PRW60462.1	Early light-induced LHC-like protein	Photosynthesis	84.4052	73.3761	111.456	59.8983	64.8991	18.2726	89.7459	47.69	-0.962386	0.0480354
C2E21_5515	979	PRW50936.1	Early light-induced LHC-like protein	Photosynthesis	161.657	220.128	178.459	65.8341	143.461	28.1703	186.748	79.1552	-1.33419	0.0151196
C2E21_3532	8479	PRW57933.1	Plastocyanin-like protein	Photosynthesis	14.306	2.8775	20.6162	3.23774	0	1.52272	12.5999	1.58682	-2.66437	0.0461312
C2E21_2929	7828	PRW58346.1	Ubiquitin-specific protease	Protein binding and modification	1.4306	8.63249	2.57703	5.39624	20.4945	26.6476	4.21337	17.5128	1.97414	0.0490823
C2E21_0834	4273	PRW60594.1	Leucine carboxyl methyltransferase	Protein binding and modification	80.1134	105.748	118.543	135.446	167.371	283.987	101.468	195.601	0.946393	0.0241949
C2E21_2439	7289	PRW58828.1	ULP2-type SUMO protease	Protein binding and modification	44.3485	36.6881	30.2801	52.3435	51.2361	105.068	37.1056	69.5491	0.945304	0.0475691
C2E21_7420	3074	PRW33790.1	Subtilisin-related protease/Vacuolar protease B	Protein binding and modification	71.5298	97.1155	77.3109	132.208	116.135	157.601	81.9854	135.315	0.732287	0.0421162
C2E21_8916	5391	PRW20461.1	ATP-dependent Clp protease, proteolytic subunit	Protein binding and modification	381.969	394.936	357.563	522.896	573.845	533.713	378.156	543.484	0.519314	0.0347201
C2E21_3278	8203	PRW58408.1	Putatative Protease/Amidase	Protein binding and modification	912.721	674.053	930.952	709.605	543.103	599.951	839.242	617.553	-0.434007	0.0490823
C2E21_2436	7286	PRW59431.1	Matrix metalloproteinase	Protein binding and modification	419.165	405.008	469.019	310.823	181.034	381.441	431.064	291.1	-0.538106	0.0490823
C2E21_3406	8346	PRW57704.1	Transmembrane glycoprotein nicastrin	Protein binding and modification	193.131	161.859	146.246	134.366	85.3936	93.6472	167.079	104.469	-0.641716	0.0475691
C2E21_7023	2629	PRW39220.1	Peptidase family M48	Protein binding and modification	140.198	59.708	57.3389	49.1058	27.3259	38.8293	85.7485	38.4203	-1.08881	0.0409799
C2E21_8455	4891	PRW20999.1	Subtilisin-related protease/Vacuolar protease B	Protein binding and modification	82.9746	74.0955	65.07	46.9473	30.7417	20.5567	74.0467	32.7486	-1.14953	0.0347201
C2E21_0318	343	PRW61247.1	Dual-specificity tyrosine regulated protein kinase	Protein binding and modification	111.587	81.2892	32.8571	22.1246	17.0787	31.2157	75.2443	23.473	-1.6168	0.0154207
C2E21_0925	4370	PRW60725.1	Fasciclin-like protein	Protein binding and modification	55.7933	15.1069	21.2605	1.61887	27.3259	4.56815	30.7202	11.171	-1.76855	0.0490823
C2E21_2255	7089	PRW59101.1	Predicted serine protease	Protein binding and modification	8.58358	6.47437	19.972	1.61887	6.83149	0.761359	11.6766	3.07057	-2.39643	0.048936
C2E21_9494	6029	PRW05843.1	FKBP-type peptidyl-prolyl cis-trans isomerase	Protein binding and modification	1.4306	9.35186	37.3669	0	0	0	16.0498	0	-6.30509	0.00247767
C2E21_6023	1533	PRW45346.1	Glutaredoxin	Redox homeostasis	0	0	0	1.61887	0	15.9885	0	5.86914	5.26036	0.0387831
C2E21_2737	7620	PRW58311.1	Thioredoxin	Redox homeostasis	0	0.719374	0	0	6.83149	16.7499	0.239791	7.86046	4.65545	0.0421162
C2E21_3965	8953	PRW56942.1	Anaerobiosis-Related protein	Redox homeostasis	88.697	142.436	81.1764	151.095	263.012	244.396	104.103	219.501	1.05492	0.0114285
C2E21_1806	6597	PRW59468.1	Hydroxyacylglutathione hydrolase	Redox homeostasis	339.051	366.881	483.837	698.273	587.508	969.21	396.59	751.664	0.927122	0.00247767
C2E21_1813	6604	PRW59459.1	Pyridine nucleotide-disulphide oxidoreductase	Redox homeostasis	50.0709	41.7237	41.8767	42.6303	116.135	94.4085	44.5571	84.3914	0.883382	0.0490823
C2E21_6815	2407	PRW44519.1	Ascorbate peroxidase-like	Redox homeostasis	143.06	208.618	176.526	351.295	215.192	286.271	176.068	284.253	0.70463	0.0347201
C2E21_2031	6853	PRW59370.1	Thylakoid flavodiiron protein	Redox homeostasis	161.657	164.017	147.535	228.261	218.608	239.828	157.737	228.899	0.543613	0.0451375
C2E21_3730	8706	PRW57738.1	Catalase	Redox homeostasis	1795.4	1524.35	1386.44	1570.85	2445.67	2696.73	1568.73	2237.75	0.511566	0.0432656
C2E21_9521	6057	PRW05807.1	Alternative oxidase	Redox homeostasis	1876.94	2109.92	1775.57	1676.07	1072.54	1317.91	1920.81	1355.51	-0.496293	0.0387059
C2E21_2280	7115	PRW58989.1	Thioredoxin-like	Redox homeostasis	340.482	287.75	450.98	252.544	201.529	286.271	359.737	246.781	-0.528178	0.0489285
C2E21_3212	8127	PRW58530.1	Alternative oxidase	Redox homeostasis	21.459	5.03562	12.2409	1.07925	3.41574	3.04544	12.9118	2.51348	-2.49004	0.0451375
C2E21_6834	2426	PRW44368.1	KRR1-interacting protein involved in 40S ribosome biogenesis	Ribosomal structure and translation	7.15298	9.35186	8.37534	20.5057	34.1574	44.9202	8.2934	33.1944	1.97757	0.0179525
C2E21_9314	5836	PRW18339.1	Putative translation factor	Ribosomal structure and translation	446.346	400.691	364.005	737.126	1482.43	1965.07	403.681	1394.88	1.78888	2.80436e-07
C2E21_2394	7240	PRW59011.1	WD40 repeat nucleolar protein Bop1, involved in ribosome biogenesis	Ribosomal structure and translation	65.8075	61.8662	70.8683	69.6115	143.461	244.396	66.1806	152.49	1.2041	0.0206188
C2E21_1153	4606	PRW60392.1	Ribosomal RNA-processing protein	Ribosomal structure and translation	108.725	99.993	103.081	113.321	218.608	281.703	103.933	204.544	0.970631	0.0235376
C2E21_2700	7581	PRW58204.1	Factor possbly involved in ribosomal 50S subunit assembly	Ribosomal structure and translation	40.0567	30.9331	29.6358	50.185	64.8991	70.045	33.5419	61.7097	0.884231	0.0485337
C2E21_7742	3423	PRW33098.1	20S-pre-rRNA D-site endonuclease nob1-like	Ribosomal structure and translation	125.893	138.12	183.613	195.883	269.844	236.783	149.209	234.17	0.627403	0.0432299
C2E21_0637	689	PRW61158.1	GTPase Der	Ribosomal structure and translation	281.828	216.532	307.955	283.842	375.732	516.202	268.771	391.925	0.545804	0.0490823
C2E21_8176	3899	PRW33071.1	Translation initiation factor	Ribosomal structure and translation	386.261	377.671	396.862	487.82	450.878	648.678	386.932	529.125	0.460254	0.0478521
C2E21_5371	819	PRW51089.1	Mitochondrial ribosomal protein	Ribosomal structure and translation	187.408	156.824	113.389	96.053	85.3936	74.6132	152.54	85.3533	-0.827355	0.0347201
C2E21_8722	5179	PRW20650.1	Translation initiation factor eIF-2B subunit alpha	Ribosomal structure and translation	21.459	46.0399	67.647	30.7586	17.0787	9.13631	45.0486	18.9912	-1.23093	0.0493122
C2E21_6285	1817	PRW44932.1	Ribosome biogenesis protein	Ribosomal structure and translation	60.0851	31.6525	82.4649	16.1887	6.83149	21.3181	58.0675	14.7794	-1.85472	0.0093621
C2E21_9569	7572	PRW05747.1	Nucleolar protein involved in 40S ribosome biogenesis	Ribosomal structure and translation	4.29179	1.43875	7.73109	0	0	0	4.48721	0	-4.44918	0.0485337
C2E21_1894	6695	PRW59445.1	DEAD-box ATP-dependent RNA helicase	RNA processing and modification	8.58358	12.2294	18.0392	34.5359	64.8991	77.6586	12.9507	59.0312	2.13667	0.00197916
C2E21_4415	9423	PRW56737.1	Ribonuclease III family protein	RNA processing and modification	5.72239	6.47437	4.5098	9.17361	30.7417	21.3181	5.56885	20.4111	1.8045	0.0451375
C2E21_7802	3487	PRW33126.1	DEAD-box ATP-dependent RNA helicase	RNA processing and modification	4.29179	10.7906	16.1064	5.39624	61.4834	44.9202	10.3963	37.2666	1.74385	0.0451375
C2E21_6811	2403	PRW44617.1	2',5'-phosphodiesterase, poly(A)-specific ribonuclease	RNA processing and modification	11.4448	12.2294	3.86554	15.1095	37.5732	25.8862	9.17989	26.1896	1.48002	0.0490823
C2E21_2244	7077	PRW59215.1	tRNA (cytidine32/guanosine34-2'-O)-methyltransferase	RNA processing and modification	5.72239	20.1425	12.8851	24.8227	40.9889	41.1134	12.9167	35.6417	1.39887	0.0440945
C2E21_7772	3455	PRW33242.1	23S rRNA (adenine2503-C2)-methyltransferase	RNA processing and modification	34.3343	21.5812	9.0196	64.7549	40.9889	54.0565	21.645	53.2668	1.36998	0.0351058
C2E21_8544	4989	PRW20900.1	rRNA processing protein Rrp5-like	RNA processing and modification	48.6403	25.1781	21.2605	19.4265	133.214	88.3177	31.693	80.3194	1.31796	0.0432656
C2E21_5037	10090	PRW55995.1	Queuine-tRNA ribosyltransferase	RNA processing and modification	31.4731	28.775	26.4145	53.9624	54.6519	65.4769	28.8875	58.0304	1.02105	0.0417235
C2E21_6255	1784	PRW44924.1	U3 small nucleolar ribonucleoprotein (snoRNP) component	RNA processing and modification	61.5157	58.9887	77.3109	50.7246	174.203	181.965	65.9384	135.631	1.01425	0.0417235
C2E21_8977	5459	PRW20458.1	DEAD-box ATP-dependent RNA helicase	RNA processing and modification	40.0567	36.6881	45.098	72.3096	58.0676	97.454	40.6143	75.9437	0.929694	0.0421522
C2E21_1315	4784	PRW60672.1	pre-mRNA branch site protein	RNA processing and modification	446.346	372.636	425.21	513.182	720.722	1014.13	414.731	749.345	0.855046	0.00776574
C2E21_7542	3205	PRW33635.1	Eukaryotic rRNA processing protein EBP2-like	RNA processing and modification	60.0851	66.9018	48.9635	90.6568	116.135	108.113	58.6501	104.968	0.827195	0.038905
C2E21_5107	10165	PRW55969.1	rRNA processing protein Rrp5-like	RNA processing and modification	117.309	127.329	96.6386	113.321	215.192	247.442	113.759	191.985	0.74419	0.0440945
C2E21_1608	6392	PRW59665.1	WD40-repeat-containing subunit of the 18S rRNA processing complex	RNA processing and modification	108.725	87.7636	157.199	132.208	201.529	250.487	117.896	194.741	0.715011	0.0471739
C2E21_2224	7055	PRW59153.1	ATP-dependent RNA helicase	RNA processing and modification	163.088	135.242	194.566	171.6	365.485	285.51	164.299	274.198	0.713739	0.0417401
C2E21_6817	2409	PRW44303.1	Ribosomal RNA adenine dimethylase	RNA processing and modification	163.088	140.997	121.765	165.125	239.102	282.464	141.95	228.897	0.689459	0.039582
C2E21_0991	4437	PRW60279.1	mRNA cleavage and polyadenylation factor IA/II complex, subunit CLP1	RNA processing and modification	110.156	112.942	138.515	173.759	198.113	180.442	120.538	184.105	0.596551	0.0457164
C2E21_1759	6547	PRW59559.1	Chloroplast stem-loop-binding protein 41b	RNA processing and modification	224.604	295.663	319.552	519.118	283.507	445.395	279.939	416.007	0.58552	0.0451375
C2E21_5115	10175	PRW56033.1	DEAD-box ATP-dependent RNA helicase	RNA processing and modification	287.55	378.391	286.694	459.22	529.44	421.032	317.545	469.897	0.554259	0.0376482
C2E21_7037	2644	PRW39210.1	Alternative splicing factor	RNA processing and modification	2200.26	2409.18	2199.49	2883.21	2414.93	3614.93	2269.64	2971.02	0.391154	0.0490823
C2E21_3590	8550	PRW57914.1	RNA pseudouridine synthase	RNA processing and modification	1181.67	1412.13	1736.27	1103.53	1004.23	995.096	1443.36	1034.29	-0.481036	0.038905
C2E21_5094	10151	PRW56022.1	Putative reverse transcriptase	RNA processing and modification	2472.07	1564.64	3004.17	2086.73	1349.22	1314.87	2346.96	1583.6	-0.564635	0.0451375
C2E21_2043	6865	PRW59225.1	[ribosomal protein S12] (aspartate89-C3)-methylthiotransferase	RNA processing and modification	296.134	230.2	253.837	192.106	146.877	170.544	260.057	169.843	-0.591164	0.0421162
C2E21_2023	6844	PRW59642.1	Chloroplast-targeted RNA-binding protein	RNA processing and modification	257.507	157.543	246.75	161.348	146.877	122.579	220.6	143.601	-0.616492	0.0475691
C2E21_2433	7283	PRW58827.1	Putative reverse transcriptase (RNA-dependent DNA polymerase)	RNA processing and modification	835.469	528.02	1004.4	710.685	413.305	407.327	789.295	510.439	-0.619412	0.0451375
C2E21_3783	8765	PRW57147.1	RNA-binding protein musashi/mRNA cleavage and polyadenylation factor I complex, subunit HRP1	RNA processing and modification	133.046	126.61	130.784	72.8492	64.8991	77.6586	130.147	71.8023	-0.839125	0.0291315
C2E21_4190	9187	PRW56892.1	Mitochondrial DEAD-box DNA/RNA helicase	RNA processing and modification	10.0142	17.9843	9.0196	2.69812	6.83149	0	12.3394	3.17654	-2.34661	0.0490823
C2E21_1422	6197	PRW59949.1	Retinol dehydrogenase	Secondary metabolism	54.3627	51.0755	44.4537	83.6417	225.439	255.055	49.964	188.045	1.90277	0.000179985
C2E21_4298	9299	PRW57221.1	Cytochrome P450 protein	Secondary metabolism	94.4194	70.4986	36.7227	104.687	126.383	184.249	67.2136	138.439	1.06737	0.0276347
C2E21_2836	7728	PRW58641.1	Haloacid dehalogenase-like hydrolase family protein	Secondary metabolism	24.3201	23.02	45.098	59.8983	68.3149	51.0111	30.8127	59.7414	0.920119	0.0493122
C2E21_3034	7941	PRW58572.1	Cytochrome P450 protein	Secondary metabolism	183.116	140.997	88.2632	208.295	239.102	272.567	137.459	239.988	0.816584	0.0298932
C2E21_4174	9170	PRW57061.1	NADPH quinone oxidoreductase	Secondary metabolism	108.725	130.207	111.456	225.023	146.877	234.499	116.796	202.133	0.815048	0.0235376
C2E21_5067	10124	PRW56232.1	Urate oxidase	Secondary metabolism	100.142	96.3961	129.496	210.453	181.034	121.817	108.678	171.102	0.647356	0.0485337
C2E21_5024	10076	PRW56200.1	Phosphoribosylamine---glycine ligase	Secondary metabolism	154.504	158.262	170.728	211.533	187.866	325.1	161.165	241.5	0.599163	0.0475012
C2E21_5054	10109	PRW56092.1	Putative Acyl-CoA N-acyltransferase	Secondary metabolism	590.836	655.35	679.691	884.444	915.419	1056.01	641.959	951.956	0.568245	0.0186569
C2E21_8473	4912	PRW21113.1	Molybdenum cofactor biosynthesis protein	Secondary metabolism	453.499	440.976	425.21	392.846	286.922	264.953	439.895	314.907	-0.471281	0.0490823
C2E21_0838	4277	PRW60247.1	Gamma-glutamyl hydrolase	Secondary metabolism	296.134	258.975	445.826	259.019	174.203	224.601	333.645	219.274	-0.588219	0.0475691
C2E21_5873	1374	PRW45513.1	Short-chain dehydrogenase/reductase	Secondary metabolism	397.706	249.623	127.563	200.74	126.383	129.431	258.297	152.185	-0.739589	0.0490823
C2E21_6881	2475	PRW39286.1	Short-chain dehydrogenase/reductase	Secondary metabolism	224.604	124.452	217.759	111.702	119.551	67.761	188.938	99.6714	-0.942836	0.0254005
C2E21_9398	5921	PRW05928.1	dTDP-4-dehydrorhamnose reductase	Secondary metabolism	509.292	383.426	135.294	193.185	109.304	86.0336	342.671	129.508	-1.38417	0.00706504
C2E21_0837	4276	PRW60644.1	Nicotinate phosphoribosyltransferase	Secondary metabolism	37.1955	27.3362	43.8095	20.5057	3.41574	11.4204	36.1137	11.7806	-1.44733	0.0440148
C2E21_6351	1892	PRW44935.1	Hypoxanthine-guanine phosphoribosyltransferase	Secondary metabolism	5.72239	14.3875	15.4622	3.23774	3.41574	1.52272	11.8573	2.7254	-2.20856	0.0490823
C2E21_3774	8754	PRW57893.1	Type I polyketide synthase	Secondary metabolism	11.4448	2.8775	10.9524	0.539624	3.41574	0.761359	8.42488	1.57224	-2.98253	0.0475691
C2E21_3403	8342	PRW57858.1	Ca2+/calmodulin-dependent protein kinase	Signal transduction	0	2.15812	0	10.7925	10.2472	15.2272	0.719374	12.089	3.94153	0.0235376
C2E21_2276	7111	PRW58848.1	Protein phosphatase	Signal transduction	1.4306	4.31624	3.22129	10.7925	34.1574	10.659	2.98938	18.5363	2.45825	0.0347201
C2E21_8720	5177	PRW20741.1	snRK1 family kinase	Signal transduction	11.4448	7.19374	18.0392	28.0604	61.4834	19.034	12.2259	36.1926	1.47336	0.0440945
C2E21_3623	8591	PRW57749.1	EF-hand Calcium binding protein	Signal transduction	14.306	25.1781	22.549	56.1209	37.5732	38.8293	20.6777	44.1745	1.09478	0.0475691
C2E21_2146	6971	PRW59053.1	Receptor protein-tyrosine kinase	Signal transduction	55.7933	60.4274	41.2325	82.5625	99.0566	126.386	52.4844	102.668	0.975063	0.0314483
C2E21_1141	4594	PRW60670.1	Phototropin	Signal transduction	114.448	115.819	132.717	185.631	150.293	227.646	120.995	187.857	0.652076	0.0422961
C2E21_3757	8736	PRW57630.1	snRK1 family kinase	Signal transduction	288.981	284.153	386.554	238.514	136.63	257.339	319.896	210.828	-0.570318	0.0485337
C2E21_3257	8178	PRW58597.1	Similar to inositol polyphosphate phosphatase	Signal transduction	213.159	166.895	273.809	174.299	102.472	100.499	217.954	125.757	-0.768742	0.0387059
C2E21_9170	5684	PRW20210.1	Phosducin-like protein	Signal transduction	38.6261	55.3918	63.1372	30.7586	23.9102	23.6021	52.385	26.0903	-0.995122	0.0475691
C2E21_6320	1856	PRW44989.1	Inositol-tetrakisphosphate 1-kinase	Signal transduction	44.3485	33.8106	48.9635	22.1246	27.3259	9.13631	42.3742	19.5289	-1.19832	0.0475691
C2E21_6015	1523	PRW45447.1	Serine-threonine/tyrosine-protein kinase	Signal transduction	41.4873	48.1981	52.1848	26.9812	23.9102	3.04544	47.2901	17.9789	-1.44689	0.0440945
C2E21_7380	3030	PRW33775.1	Serine/threonine protein kinase	Signal transduction	11.4448	26.6168	16.1064	4.31699	0	0.761359	18.056	1.69278	-3.04716	0.0235376
C2E21_2489	7340	PRW58957.1	Sulfite exporter family	Solute transport	1.4306	0	0	1.61887	30.7417	0	0.476866	10.7869	4.97435	0.0347201
C2E21_0903	4346	PRW60740.1	Na+-bile acid cotransporter	Solute transport	2.86119	0	0	7.01511	20.4945	0.761359	0.953731	9.42364	3.56842	0.0475691
C2E21_7214	2843	PRW33890.1	Mechanosensitive ion channel	Solute transport	14.306	7.91311	3.22129	21.0453	34.1574	19.034	8.48012	24.7456	1.56533	0.0475691
C2E21_7697	3376	PRW33726.1	Putative chloride channel	Solute transport	24.3201	57.5499	28.9916	107.385	140.045	80.7041	36.9539	109.378	1.52073	0.00442455
C2E21_1136	4588	PRW60530.1	Mitochondrial substrate carrier protein	Solute transport	55.7933	65.463	19.3277	132.208	150.293	114.965	46.8613	132.489	1.50337	0.00472593
C2E21_1092	4540	PRW60597.1	ATP-binding cassette transporter	Solute transport	14.306	19.4231	3.86554	19.4265	30.7417	47.2043	12.5315	32.4575	1.38988	0.049321
C2E21_1535	6313	PRW59481.1	High affinity root Mg2+ transporter	Solute transport	24.3201	28.775	34.7899	68.5322	44.4047	102.783	29.295	71.9068	1.32225	0.0205742
C2E21_1270	4731	PRW60786.1	Mitochondrial fatty acid anion carrier	Solute transport	18.5978	34.5299	18.6835	80.404	51.2361	40.352	23.9371	57.3307	1.26303	0.0351058
C2E21_1044	4492	PRW60808.1	ABC transporter	Solute transport	58.6545	74.8149	78.5994	82.5625	276.675	146.942	70.6896	168.727	1.20266	0.0179525
C2E21_1463	6238	PRW60015.1	ABC transporter involved in cadmium detoxification	Solute transport	18.5978	23.02	28.3473	42.6303	75.1464	43.3975	23.3217	53.7247	1.13138	0.0421162
C2E21_6662	2242	PRW44263.1	Copper homeostasis protein cutC-like	Solute transport	61.5157	61.1468	57.3389	48.5661	85.3936	252.01	60.0004	128.657	1.11663	0.0422961
C2E21_8694	5150	PRW20802.1	Inorganic phosphate transporter	Solute transport	14.306	23.02	19.972	39.9322	40.9889	39.5907	19.0993	40.1706	1.04927	0.0490823
C2E21_3945	8931	PRW57208.1	Long-chain acyl-CoA transporter, ABC superfamily	Solute transport	228.895	244.587	265.434	346.978	447.462	724.814	246.306	506.418	1.04176	0.00275042
C2E21_6935	2535	PRW39060.1	ABC transporter	Solute transport	27.1813	25.1781	32.2129	67.9926	47.8204	49.4883	28.1908	55.1005	0.984242	0.0461312
C2E21_5243	10310	PRW56008.1	Putative chloride channel	Solute transport	41.4873	48.1981	24.4818	58.2794	61.4834	99.738	38.0557	73.1669	0.965958	0.0457148
C2E21_2432	7281	PRW59185.1	Chloroplast sulfate transporter	Solute transport	37.1955	87.7636	53.4733	93.3549	122.967	122.579	59.4775	112.967	0.897014	0.0417235
C2E21_1437	6212	PRW59700.1	Ammonium transporter	Solute transport	125.893	187.757	116.611	229.34	280.091	290.839	143.42	266.757	0.886219	0.0128948
C2E21_4901	9949	PRW56204.1	Peroxisomal NAD+ carrier	Solute transport	47.2097	36.6881	43.1652	67.9926	68.3149	93.6472	42.3543	76.6516	0.875755	0.0440945
C2E21_6029	1540	PRW45627.1	Mitochondrial pyruvate carrier	Solute transport	78.6828	99.2736	89.5517	140.302	105.888	230.692	89.1694	158.961	0.856548	0.0351058
C2E21_8067	3779	PRW32920.1	Phosphate transporter	Solute transport	284.689	164.737	95.9943	239.593	307.417	358.6	181.807	301.87	0.743232	0.0461312
C2E21_6663	2243	PRW44454.1	Sulfate anion transporter	Solute transport	114.448	211.496	95.3501	196.423	276.675	230.692	140.431	234.597	0.722717	0.0449902
C2E21_3030	7937	PRW58352.1	ATP-binding cassette transporter	Solute transport	60.0851	67.6211	94.7058	122.495	119.551	122.579	74.1373	121.541	0.703076	0.0475012
C2E21_7061	2670	PRW39189.1	Putative auxin transporter	Solute transport	143.06	202.144	151.4	304.348	201.529	283.987	165.535	263.288	0.685176	0.0351058
C2E21_5793	1293	PRW45739.1	ATP-binding cassette transporter	Solute transport	127.323	121.574	123.053	181.853	170.787	236.021	123.983	196.221	0.676495	0.0365302
C2E21_1027	4475	PRW60778.1	ATP-binding cassette transporter	Solute transport	373.386	414.359	357.563	457.601	812.947	404.282	381.769	558.277	0.52759	0.0497462
C2E21_4513	9529	PRW56481.1	High conductance chloroplast outer envelope OEP24 porin	Solute transport	2423.43	2548.74	1941.15	2322.54	4560.02	2884.03	2304.44	3255.53	0.494808	0.0485337
C2E21_2056	6879	PRW59190.1	High conductance chloroplast outer envelope OEP24 porin	Solute transport	391.984	406.446	378.179	512.643	498.699	564.167	392.203	525.169	0.424905	0.0475691
C2E21_8732	5190	PRW20695.1	Mitochondrial oxoglutarate/malate carrier	Solute transport	2343.32	1606.36	1227.31	1228.18	1434.61	1025.55	1725.66	1229.45	-0.491261	0.0490823
C2E21_8491	4933	PRW20985.1	Chloride channel	Solute transport	97.2806	101.432	133.361	70.6907	81.9778	56.3406	110.691	69.6697	-0.703241	0.0485337
C2E21_8438	4870	PRW20984.1	High affinity nitrate transporter	Solute transport	134.476	224.445	145.602	108.464	95.6408	44.9202	168.174	83.0085	-1.03737	0.0254005
C2E21_5282	10353	PRW56210.1	ABC transporter	Solute transport	173.102	303.576	119.832	92.8153	133.214	62.4315	198.837	96.1536	-1.09329	0.0225329
C2E21_7616	3290	PRW33699.1	Putative acetate/succinate transporter	Solute transport	14152.9	12426.5	6114	7604.38	4519.03	3118.53	10897.8	5080.65	-1.10067	0.0440945
C2E21_7621	3295	PRW33593.1	Putative acetate/succinate transporter	Solute transport	19314.5	15267.3	7056.55	8569.77	6407.93	3556.31	13879.4	6178	-1.16768	0.0421162
C2E21_0754	4183	PRW60660.1	Mitochondrial tricarboxylate/dicarboxylate carrier	Solute transport	2626.58	1979.72	867.814	1157.49	625.081	496.406	1824.7	759.66	-1.26218	0.0432656
C2E21_8321	4054	PRW32510.1	Metal transporter CNNM4	Solute transport	98.7112	50.3562	49.6078	33.9963	23.9102	22.0794	66.225	26.662	-1.26736	0.0325346
C2E21_4409	9417	PRW56885.1	Putative chloride channel	Solute transport	117.309	23.02	28.3473	12.951	27.3259	18.2726	56.2254	19.5165	-1.57954	0.0370933
C2E21_5315	758	PRW51045.1	Mitochondrial carrier protein MRS3/4	Solute transport	143.06	123.013	72.8011	34.5359	37.5732	25.8862	112.958	32.6651	-1.81292	0.000610109
C2E21_5451	911	PRW50880.1	Putative acetate/succinate transporter	Solute transport	1153.06	269.765	163.641	188.868	163.956	49.4883	528.823	134.104	-1.9808	0.0485337
C2E21_5449	909	PRW50916.1	Putative acetate/succinate transporter	Solute transport	895.554	232.358	120.476	148.936	119.551	40.352	416.129	102.946	-2.01584	0.0475691
C2E21_8605	5054	PRW20834.1	Polycystin cation channel like	Solute transport	11.4448	4.31624	129.496	4.31699	3.41574	0	48.4189	2.57758	-4.27453	0.038905
C2E21_6191	1717	PRW45134.1	Hypothetical protein	Unknown function	0	0	0	4.85661	13.663	4.56815	0	7.69591	5.4994	0.0180519
C2E21_6450	2003	PRW45082.1	Hypothetical protein	Unknown function	0	0	0	0	0	18.2726	0	6.09087	5.29775	0.0451375
C2E21_4185	9182	PRW56989.1	Hypothetical protein	Unknown function	0	0	0	0	0	15.2272	0	5.07573	5.03693	0.0493122
C2E21_8804	5264	PRW20617.1	Hypothetical protein	Unknown function	0	0.719374	0	18.8868	0	0.761359	0.239791	6.5494	4.47628	0.0471408
C2E21_4918	9966	PRW56136.1	Hypothetical protein	Unknown function	0	0	0.644257	4.85661	6.83149	3.8068	0.214752	5.16497	4.00871	0.048936
C2E21_8478	4919	PRW21009.1	Hypothetical protein	Unknown function	0	1.43875	0	2.69812	6.83149	11.4204	0.479583	6.98333	3.67285	0.0475691
C2E21_7007	2613	PRW39339.1	Hypothetical protein	Unknown function	2.86119	0	4.5098	3.23774	10.2472	55.5792	2.457	23.0214	3.26307	0.0235376
C2E21_3728	8704	PRW57778.1	Hypothetical protein	Unknown function	4.29179	4.31624	0	13.4906	37.5732	14.4658	2.86934	21.8432	2.94012	0.0189548
C2E21_0654	705	PRW61496.1	Hypothetical protein	Unknown function	2.86119	2.15812	0	2.1585	6.83149	25.8862	1.67311	11.6254	2.9352	0.0461312
C2E21_7721	3402	PRW33616.1	Hypothetical protein	Unknown function	1.4306	7.91311	4.5098	5.39624	3.41574	86.7949	4.61784	31.869	2.77642	0.0269716
C2E21_3168	8081	PRW58518.1	Hypothetical protein	Unknown function	0	0	5.15406	6.47549	23.9102	9.89767	1.71802	13.4278	2.74688	0.0471408
C2E21_1411	6186	PRW59511.1	Hypothetical protein	Unknown function	1.4306	2.15812	3.86554	14.0302	23.9102	9.13631	2.48475	15.6922	2.52419	0.0351058
C2E21_6645	2225	PRW44308.1	Hypothetical protein	Unknown function	12.8754	4.31624	3.22129	33.4567	40.9889	28.1703	6.8043	34.2053	2.42545	0.00643044
C2E21_9540	6079	PRW05796.1	Hypothetical protein	Unknown function	2.86119	1.43875	5.79831	7.55473	13.663	25.8862	3.36609	15.7013	2.20268	0.0450224
C2E21_8277	4009	PRW32506.1	Hypothetical protein	Unknown function	1.4306	5.75499	3.86554	6.47549	17.0787	29.693	3.68371	17.7491	2.20049	0.0422961
C2E21_4628	9665	PRW56650.1	Hypothetical protein	Unknown function	10.0142	4.31624	2.57703	10.7925	47.8204	10.659	5.63582	23.0906	1.99388	0.0437917
C2E21_7775	3459	PRW33334.1	Hypothetical protein	Unknown function	12.8754	14.3875	7.73109	24.2831	27.3259	80.7041	11.6646	44.1044	1.9618	0.0173424
C2E21_1719	6505	PRW60127.1	Hypothetical protein	Unknown function	5.72239	7.91311	3.22129	15.1095	27.3259	22.0794	5.61893	21.5049	1.90466	0.0387059
C2E21_3322	8252	PRW58004.1	Hypothetical protein	Unknown function	17.1672	9.35186	9.0196	12.951	116.135	8.37495	11.8462	45.8204	1.87583	0.0421522
C2E21_3009	7915	PRW58574.1	Hypothetical protein	Unknown function	8.58358	17.265	12.2409	11.8717	54.6519	59.386	12.6965	41.9699	1.66735	0.0359179
C2E21_6990	2595	PRW39380.1	Hypothetical protein	Unknown function	48.6403	75.5343	38.0112	144.619	160.54	191.101	54.0619	165.42	1.61077	0.000298986
C2E21_1364	6137	PRW59507.1	Hypothetical protein	Unknown function	25.7507	31.6525	4.5098	43.1699	51.2361	71.5678	20.6377	55.3246	1.44651	0.0394903
C2E21_7091	2704	PRW39318.1	Hypothetical protein	Unknown function	17.1672	17.265	10.9524	21.0453	13.663	81.4654	15.1282	38.7246	1.41881	0.0480354
C2E21_3714	8689	PRW57851.1	Hypothetical protein	Unknown function	8.58358	8.63249	15.4622	26.9812	30.7417	31.2157	10.8927	29.6462	1.41401	0.0443589
C2E21_2266	7101	PRW58842.1	Hypothetical protein	Unknown function	14.306	14.3875	12.8851	36.1548	54.6519	23.6021	13.8595	38.1363	1.4054	0.0387059
C2E21_1469	6244	PRW59595.1	Hypothetical protein	Unknown function	10.0142	35.2493	12.2409	58.2794	40.9889	52.5338	19.1681	50.6007	1.3921	0.0370933
C2E21_7580	3249	PRW33573.1	Hypothetical protein	Unknown function	753.925	770.449	523.137	884.444	1731.78	2428.74	682.504	1681.65	1.30115	0.000655848
C2E21_7717	3397	PRW33554.1	Hypothetical protein	Unknown function	17.1672	24.4587	14.1737	55.5813	23.9102	49.4883	18.5998	42.9933	1.26112	0.0422961
C2E21_7342	2989	PRW33899.1	Hypothetical protein	Unknown function	30.0425	34.5299	9.66386	60.4379	20.4945	82.9881	24.7454	54.6402	1.21013	0.0485337
C2E21_6867	2461	PRW39247.1	Hypothetical protein	Unknown function	163.088	210.777	186.19	216.389	601.171	421.793	186.685	413.118	1.12241	0.00523294
C2E21_1357	6130	PRW59624.1	Hypothetical protein	Unknown function	24.3201	38.1268	40.5882	41.551	75.1464	106.59	34.3451	74.4292	1.09213	0.0417235
C2E21_8465	4902	PRW20979.1	Hypothetical protein	Unknown function	72.9604	105.029	76.6666	186.17	167.371	188.817	84.8852	180.786	1.09108	0.00334863
C2E21_2812	7703	PRW58470.1	Hypothetical protein	Unknown function	32.9037	28.775	19.972	38.3133	44.4047	86.0336	27.2169	56.2505	1.08246	0.0461312
C2E21_3791	8773	PRW57534.1	Hypothetical protein	Unknown function	51.5015	85.6055	82.4649	143.54	95.6408	169.783	73.1906	136.321	0.910788	0.0331506
C2E21_5379	828	PRW51103.1	Hypothetical protein	Unknown function	221.743	230.2	390.42	282.223	580.676	654.008	280.787	505.636	0.838223	0.0323136
C2E21_4697	9741	PRW56531.1	Hypothetical protein	Unknown function	3122.99	2622.84	2612.46	3646.24	5185.1	6048.24	2786.1	4959.86	0.831999	0.00186922
C2E21_8181	3904	PRW32497.1	Hypothetical protein	Unknown function	104.434	88.483	94.0615	106.846	218.608	176.635	95.6594	167.363	0.779257	0.0394903
C2E21_2973	7875	PRW58529.1	Hypothetical protein	Unknown function	92.9888	112.222	99.2156	90.1172	225.439	211.658	101.476	175.738	0.764507	0.0471408
C2E21_1668	6454	PRW59957.1	Hypothetical protein	Unknown function	154.504	141.717	228.067	157.57	273.259	437.02	174.763	289.283	0.724437	0.0475691
C2E21_9151	5665	PRW20188.1	Hypothetical protein	Unknown function	68.6686	97.8348	94.7058	128.43	126.383	157.601	87.0698	137.471	0.655843	0.0475691
C2E21_7581	3250	PRW33747.1	Hypothetical protein	Unknown function	842.622	613.626	480.616	656.183	1222.84	966.165	645.621	948.395	0.550047	0.0482033
C2E21_4875	9923	PRW56272.1	Hypothetical protein	Unknown function	298.995	328.034	385.266	510.484	491.867	391.339	337.432	464.563	0.454419	0.0490823
C2E21_3377	8315	PRW58047.1	Hypothetical protein	Unknown function	467.805	430.905	520.56	395.005	280.091	334.237	473.09	336.444	-0.475528	0.0475691
C2E21_5001	10052	PRW56246.1	Hypothetical protein	Unknown function	420.595	353.932	402.016	327.012	276.675	234.499	392.181	279.395	-0.484871	0.0481776
C2E21_9142	5656	PRW20273.1	Hypothetical protein	Unknown function	690.978	505.72	739.607	530.45	327.911	479.656	645.435	446.006	-0.515459	0.0475691
C2E21_1237	4697	PRW60702.1	Hypothetical protein	Unknown function	420.595	284.153	344.678	279.525	252.765	191.863	349.809	241.384	-0.533974	0.0482033
C2E21_8080	3796	PRW33064.1	Hypothetical protein	Unknown function	317.592	115.819	289.916	119.257	129.798	185.772	241.109	144.942	-0.722441	0.0490823
C2E21_1321	4790	PRW60556.1	Hypothetical protein	Unknown function	216.02	185.598	202.941	167.283	75.1464	98.2153	201.52	113.548	-0.778939	0.0383987
C2E21_4259	9258	PRW57066.1	Hypothetical protein	Unknown function	157.366	83.4474	191.989	100.37	71.7306	73.8518	144.267	81.9842	-0.79458	0.0461312
C2E21_6410	1953	PRW45222.1	Hypothetical protein	Unknown function	180.255	168.333	182.325	120.336	88.8093	85.2722	176.971	98.1392	-0.830427	0.0235376
C2E21_7519	3181	PRW33507.1	Hypothetical protein	Unknown function	238.91	142.436	227.423	78.2455	174.203	97.454	202.923	116.634	-0.857044	0.0351058
C2E21_1060	4508	PRW60804.1	Hypothetical protein	Unknown function	523.598	441.696	576.61	414.431	235.686	160.647	513.968	270.255	-0.916026	0.0179525
C2E21_2368	7212	PRW59104.1	Hypothetical protein	Unknown function	238.91	303.576	709.327	157.031	263.012	187.294	417.271	202.446	-1.06855	0.0179525
C2E21_0431	463	PRW61513.1	Hypothetical protein	Unknown function	55.7933	47.4787	66.3585	27.5208	37.5732	11.4204	56.5435	25.5048	-1.24455	0.0387059
C2E21_2187	7014	PRW59345.1	Hypothetical protein	Unknown function	108.725	44.6012	82.4649	46.4077	17.0787	28.9316	78.5971	30.806	-1.25535	0.0347201
C2E21_0183	200	PRW61497.1	Hypothetical protein	Unknown function	47.2097	37.4074	27.0588	14.5698	6.83149	21.3181	37.2253	14.2398	-1.26495	0.0475691
C2E21_1565	6346	PRW59807.1	Hypothetical protein	Unknown function	27.1813	41.7237	35.4341	15.1095	17.0787	11.4204	34.7797	14.5362	-1.30879	0.0440945
C2E21_5510	974	PRW51080.1	Hypothetical protein	Unknown function	54.3627	35.2493	38.0112	33.4567	6.83149	5.32951	42.5411	15.2059	-1.35888	0.0490823
C2E21_0999	4446	PRW60194.1	Hypothetical protein	Unknown function	64.3769	40.2849	18.6835	15.6491	6.83149	19.034	41.1151	13.8382	-1.44715	0.0432299
C2E21_2441	7291	PRW58752.1	Hypothetical protein	Unknown function	24.3201	15.1069	31.5686	11.3321	6.83149	3.04544	23.6652	7.06967	-1.7116	0.0461312
C2E21_8119	3836	PRW33059.1	Hypothetical protein	Unknown function	32.9037	16.5456	12.8851	8.09436	6.83149	3.8068	20.7782	6.24421	-1.72113	0.0475691
C2E21_7321	2966	PRW34035.1	Hypothetical protein	Unknown function	27.1813	12.2294	48.3193	10.7925	17.0787	0	29.2433	9.2904	-1.81826	0.0490823
C2E21_4712	9756	PRW56727.1	Hypothetical protein	Unknown function	11.4448	23.7393	30.9243	4.31699	6.83149	6.09087	22.0362	5.74645	-2.02531	0.0351058
C2E21_8203	3929	PRW32548.1	Hypothetical protein	Unknown function	8.58358	13.6681	24.4818	3.23774	0	4.56815	15.5778	2.60197	-2.32525	0.0432656
C2E21_2545	7404	PRW59365.1	Hypothetical protein	Unknown function	4.29179	1.43875	35.4341	4.31699	0	0	13.7216	1.439	-2.9497	0.0490823
C2E21_6584	2157	PRW44565.1	Hypothetical protein	Unknown function	20.0284	2.15812	14.1737	0	0	3.8068	12.12	1.26893	-3.00408	0.0475559
C2E21_8280	4013	PRW32485.1	Hypothetical protein	Unknown function	10.0142	15.1069	5.79831	2.69812	0	0	10.3064	0.899373	-3.07319	0.0451375
C2E21_2594	7457	PRW59162.1	Hypothetical protein	Unknown function	10.0142	5.03562	25.126	2.1585	3.41574	0	13.3919	1.85808	-3.15765	0.0351058
C2E21_8634	5087	PRW20823.1	Hypothetical protein	Unknown function	21.459	13.6681	0	2.69812	0	0	11.709	0.899373	-3.27642	0.0490823
C2E21_8873	5335	PRW20620.1	Hypothetical protein	Unknown function	5.72239	2.8775	8.37534	0	0	0.761359	5.65841	0.253786	-3.74874	0.0490823
C2E21_9539	6078	PRW05802.1	Hypothetical protein	Unknown function	12.8754	5.75499	7.08683	1.07925	0	0	8.5724	0.359749	-3.82756	0.0376482
C2E21_1716	6502	PRW59877.1	Hypothetical protein	Unknown function	8.58358	12.2294	3.86554	0.539624	0	0	8.22616	0.179875	-4.42406	0.0332039
C2E21_6858	2451	PRW44380.1	Hypothetical protein	Unknown function	8.58358	0	6.44257	0	0	0	5.00872	0	-4.58843	0.0490823
C2E21_1010	4457	PRW60508.1	Hypothetical protein	Unknown function	7.15298	8.63249	0	0	0	0	5.26182	0	-4.66465	0.0485337
C2E21_0001	1	PRW60903.1	Hypothetical protein	Unknown function	2.86119	66.9018	103.725	5.93586	0	0	57.8295	1.97862	-4.6986	0.0421162

## Sheet: Categories
	Log2FC >0.5 or <-0.5				Log2FC >1 or <-1
Function Category	Up	Down	Total		Up	Down	Total
Amino acid metabolism	14	3	17		10	2	12
Carbohydrate metabolism	7	4	11		1	2	3
Cell cycle and cell division	5	1	6		3	1	4
Cytoskeleton and cell trafficking	4	7	11		3	4	7
DNA binding and transcription	10	5	15		6	4	10
DNA replication and repair	10	3	13		6	1	7
Energy production	9	5	14		1	1	2
General function prediction	27	20	47		18	11	29
Lipid metabolism	39	5	44		16	1	17
Photosynthesis	17	8	25		4	2	6
Protein binding and modification	5	9	14		1	6	7
Redox homeostasis	8	3	11		3	1	4
Ribosomal structure and translation	8	4	12		3	3	6
RNA processing and modification	20	7	27		9	1	10
Secondary metabolism	8	8	16		2	4	6
Signal transduction	6	6	12		4	3	7
Solute transport	27	13	40		13	11	24
Unknown function	42	33	75		33	23	56
Total	266	144	410		136	81	217

## Sheet: Lipid
Geneid	JGI Phycocosm protein id	Protein accession number	Name	Name	EC number	KEGG orthology id	KEGG Metabolic Pathway	Sub category	Cont1_S1	Cont2_S2	Cont3_S3	Irrad1_S4	Irrad2_S5	Irrad3_S6	Cont_mean	Irrad_mean	Log2FC_Irrad_vs_Cont	adj_pvalue_(FDR)
C2E21_2954	7854	PRW58462.1	Fatty acyl-CoA reductase		EC:1.2.1.84	K13356	Cutin, suberine and wax biosynthesis, Peroxisome	Other lipid metabolism	5.72239	0.719374	0	15.1095	160.54	384.486	2.14725	186.712	6.57162	0.00219712
C2E21_8111	3827	PRW32893.1	Phosphatidic acid phosphatase	PAP	EC:3.1.3.4	K01080	Glycerolipid metabolism, Glycerophospholipid metabolism, Ether lipid metabolism, Sphingolipid metabolism	Glycerolipid metabolism	0	0	0	1.07925	6.83149	4.56815	0	4.15963	4.62185	0.0485337
C2E21_2480	7331	PRW58774.1	Soluble epoxide hydrolase [1]		EC:3.3.2.10	K08726	Arachidonic acid metabolism, Peroxisome	Other lipid metabolism	2.86119	0	0	5.39624	27.3259	0	0.953731	10.9074	3.74616	0.0471739
C2E21_2019	6840	PRW59826.1	Fatty acid amide hydrolase		EC:3.5.1.99	K15528	None	Other lipid metabolism	1.4306	2.15812	0.644257	23.2038	6.83149	5.32951	1.41099	11.7883	3.13192	0.0351058
C2E21_8994	5479	PRW20454.1	Medium-chain acyl-CoA dehydrogenase		EC:1.3.8.7	K00249	Fatty acid degradation, Fatty acid metabolism	Fatty acid metabolism	131.615	109.345	130.14	282.223	362.069	562.644	123.7	402.312	1.70756	1.03863e-06
C2E21_1055	4503	PRW60806.1	Phosphatidylinositol-3-phosphatase		EC:3.1.3.64	K21302	Inositol phosphate metabolism	Other lipid metabolism	220.312	290.627	364.005	564.986	727.553	1536.42	291.648	942.987	1.69234	1.60436e-05
C2E21_2267	7102	PRW59300.1	D-glycerate 3-kinase		EC:2.7.1.31	K15918	Glycerolipid metabolism	Glycerolipid metabolism	14.306	19.4231	16.1064	43.7095	47.8204	69.2837	16.6118	53.6045	1.68819	0.00776574
C2E21_4110	9104	PRW57002.1	3-ketoacyl-CoA thiolase [1]		EC:2.3.1.16	K07513	Fatty acid degradation, alpha-Linolenic acid metabolism, Biosynthesis of unsaturated fatty acids, Fatty acid metabolism, Peroxisome	Fatty acid metabolism	20.0284	28.775	65.7142	70.6907	58.0676	205.567	38.1725	111.442	1.54696	0.0189548
C2E21_8348	4088	PRW32662.1	Triacylglycerol lipase [1]		EC:3.1.1.3	K01046	Glycerolipid metabolism	Glycerolipid metabolism	4.29179	26.6168	13.5294	21.0453	51.2361	57.1019	14.8127	43.1278	1.47524	0.0440945
C2E21_8911	5386	PRW20576.1	Diacylglycerol acyltransferase	DGAT	EC:2.3.1.20	K11155	Glycerolipid metabolism	Glycerolipid metabolism	12.8754	71.9374	24.4818	96.5927	34.1574	133.238	36.4315	87.996	1.28527	0.0437917
C2E21_7479	3136	PRW33943.1	Long-chain acyl-CoA dehydrogenase		EC:1.3.8.8	K00255	Fatty acid degradation, Fatty acid metabolism	Fatty acid metabolism	42.9179	43.8818	34.7899	45.868	146.877	111.158	40.5299	101.301	1.28188	0.0224021
C2E21_7776	3460	PRW33092.1	Long-chain acyl-CoA synthetase [1]	LACS	EC:6.2.1.3	K01897	Fatty acid biosynthesis, Fatty acid degradation, Fatty acid metabolism, Peroxisome	Fatty acid metabolism	144.49	132.365	95.9943	202.359	375.732	306.828	124.283	294.973	1.23474	0.00115095
C2E21_4869	9917	PRW56196.1	Sterol carrier protein		EC:2.3.1.176	K08764	Biosynthesis of unsaturated fatty acids, Fatty acid metabolism, Peroxisome	Fatty acid metabolism	606.573	456.083	678.403	739.824	1243.33	1777.77	580.353	1253.64	1.11092	0.00186922
C2E21_6382	1925	PRW45165.1	Serine palmitoyltransferase		EC:2.3.1.50	K00654	Sphingolipid metabolism	Other lipid metabolism	35.7649	43.1624	48.9635	61.5171	88.8093	127.147	42.6303	92.4911	1.10702	0.0276347
C2E21_1345	6118	PRW60005.1	Acyl-CoA oxidase [1]		EC:1.3.3.6	K00232	Fatty acid degradation, alpha-Linolenic acid metabolism, Biosynthesis of unsaturated fatty acids, Fatty acid metabolism, Peroxisome	Fatty acid metabolism	394.845	350.335	426.498	543.401	806.115	1132.9	390.559	827.473	1.08304	0.00115095
C2E21_1807	6598	PRW59580.1	3-ketoacyl-CoA thiolase [2]		EC:2.3.1.16	K07513	Fatty acid degradation, alpha-Linolenic acid metabolism, Biosynthesis of unsaturated fatty acids, Fatty acid metabolism, Peroxisome	Fatty acid metabolism	1605.13	1460.33	1230.53	1807.2	3320.1	3819.74	1432	2982.35	1.05777	0.00109802
C2E21_6043	1555	PRW45373.1	Long-chain fatty acid oxidase		EC:1.1.3.20	K17756	None	Other lipid metabolism	204.575	173.369	231.288	329.71	331.327	543.61	203.078	401.549	0.992267	0.00334863
C2E21_2134	6958	PRW59291.1	Acyl-sterol O-acyltransferase [1]		EC:2.3.1.26	K00637	Steroid biosynthesis, Cholesterol metabolism	Other lipid metabolism	54.3627	48.1981	56.0504	68.5322	81.9778	154.556	52.8704	101.689	0.960202	0.038905
C2E21_1769	6557	PRW59847.1	Soluble epoxide hydrolase [2]		EC:3.3.2.10	K08726	Arachidonic acid metabolism, Peroxisome	Other lipid metabolism	181.686	176.247	155.266	229.34	222.023	516.202	171.066	322.522	0.930671	0.0225329
C2E21_0693	754	PRW61324.1	3-ketoacyl-CoA synthase		EC:2.3.1.199	K15397	Fatty acid elongation	Fatty acid metabolism	40.0567	78.4118	63.7815	102.529	64.8991	172.067	60.75	113.165	0.917023	0.0440945
C2E21_5399	853	PRW50981.1	Triacylglycerol lipase [2]		EC:3.1.1.3	K01046	Glycerolipid metabolism	Glycerolipid metabolism	90.1276	63.3049	36.7227	97.1323	174.203	89.8404	63.3851	120.392	0.906076	0.0440945
C2E21_0370	398	PRW61474.1	2,4-dienoyl-CoA reductase		EC:1.3.1.124	K13237	Peroxisome	Other lipid metabolism	1812.57	1732.97	2256.83	2836.26	3156.15	4764.59	1934.12	3585.67	0.891157	0.00183436
C2E21_0129	146	PRW60885.1	Hydroxyacyl-CoA dehydrogenase/enoyl-CoA hydratase		EC:4.2.1.17 1.1.1.35 1.1.1.211	K10527	Fatty acid degradation, alpha-Linolenic acid metabolism, Fatty acid metabolism	Fatty acid metabolism	1210.28	1111.43	1078.49	1646.39	2028.95	2593.19	1133.4	2089.51	0.883408	0.00100685
C2E21_6169	1692	PRW45129.1	Acyl-sterol O-acyltransferase [2]		EC:2.3.1.26	K00637	Steroid biosynthesis, Cholesterol metabolism	Other lipid metabolism	80.1134	58.9887	72.1568	111.163	81.9778	182.726	70.4196	125.289	0.868707	0.0394903
C2E21_5634	1121	PRW51079.1	Phosphatidylcholine 2-acylhydrolase		EC 3.1.1.4	K01058	Ether lipid metabolism, Glycerophospholipid metabolism	Glycerolipid metabolism	94.4194	82.728	135.294	82.5625	239.102	254.294	104.147	191.986	0.861554	0.0451375
C2E21_4991	10041	PRW56214.1	Acetyl-CoA carboxylase, biotin carboxylase	ACCase	EC:6.4.1.2	K01961	Fatty acid biosynthesis, Fatty acid metabolism	Fatty acid metabolism	85.8358	169.772	108.235	344.28	119.551	163.692	121.281	209.174	0.805165	0.0475691
C2E21_5089	10146	PRW56051.1	Serine incorporator [1]		None	K25661	None	Other lipid metabolism	42860.7	58513.2	44267.6	91868.3	90872.4	71072.1	48547.1	84604.3	0.80128	0.00115095
C2E21_4894	9942	PRW55909.1	Lysophosphatidic acid acyltransferase	LPAAT	EC:2.3.1.51	K00655	Glycerolipid metabolism, Glycerophospholipid metabolism	Glycerolipid metabolism	84.4052	145.314	117.899	150.015	133.214	314.441	115.873	199.224	0.79302	0.0451375
C2E21_8401	4828	PRW21061.1	Fatty acyl-CoA ligase (AMP forming)		EC:6.2.1.20	K01909	Fatty acid degradation	Fatty acid metabolism	290.411	299.979	310.532	488.899	423.552	571.019	300.307	494.49	0.728197	0.00776574
C2E21_5786	1286	PRW45454.1	Acyl-CoA oxidase [2]		EC:1.3.3.6	K00232	Fatty acid degradation, alpha-Linolenic acid metabolism, Biosynthesis of unsaturated fatty acids, Fatty acid metabolism, Peroxisome	Fatty acid metabolism	872.664	916.482	1044.34	1169.36	1499.51	1969.64	944.496	1546.17	0.710401	0.0114529
C2E21_5554	1023	PRW51140.1	Triacylglycerol lipase [3]		EC:3.1.1.3	K01046	Glycerolipid metabolism	Glycerolipid metabolism	97.2806	151.069	82.4649	140.842	222.023	178.158	110.271	180.341	0.684256	0.0475691
C2E21_5496	960	PRW50751.1	Long-chain acyl-CoA synthetase [2]	LACS	EC:6.2.1.3	K01897	Fatty acid biosynthesis, Fatty acid degradation, Fatty acid metabolism, Peroxisome	Fatty acid metabolism	1168.8	1268.26	981.848	1547.64	1397.04	2395.24	1139.63	1779.97	0.647313	0.0237837
C2E21_3713	8688	PRW57569.1	Delta3-Delta2-enoyl-CoA isomerase		EC:5.3.3.8	K07517	Fatty acid degradation	Fatty acid metabolism	241.771	251.061	309.888	284.921	355.237	600.712	267.573	413.624	0.631465	0.0451375
C2E21_1664	6449	PRW59742.1	Acyl-CoA oxidase [3]		EC:1.3.3.6	K00232	Fatty acid degradation, alpha-Linolenic acid metabolism, Biosynthesis of unsaturated fatty acids, Fatty acid metabolism, Peroxisome	Fatty acid metabolism	781.106	754.623	887.142	957.832	1379.96	1422.98	807.624	1253.59	0.630036	0.0182285
C2E21_4347	9350	PRW57106.1	CDP-diacylglycerol---serine O-phosphatidyltransferase		EC:2.7.8.8	K00998	Glycerophospholipid metabolism	Glycerolipid metabolism	108.725	154.665	97.9271	169.982	187.866	185.772	120.439	181.206	0.581587	0.0493122
C2E21_1532	6309	PRW59738.1	Acyl-CoA oxidase [4]		EC:1.3.3.6	K00232	Fatty acid degradation, alpha-Linolenic acid metabolism, Biosynthesis of unsaturated fatty acids, Fatty acid metabolism, Peroxisome	Fatty acid metabolism	859.789	752.465	709.971	928.153	1140.86	1400.9	774.075	1156.64	0.580861	0.0267651
C2E21_8175	3898	PRW32976.1	Long-chain acyl-CoA synthetase [3]	LACS	EC:6.2.1.3	K01897	Fatty acid biosynthesis, Fatty acid degradation, Fatty acid metabolism, Peroxisome	Fatty acid metabolism	716.729	676.211	674.537	823.466	918.835	1274.52	689.159	1005.61	0.548298	0.0350187
C2E21_2761	7647	PRW58222.1	3-oxoacyl-ACP reductase		EC:1.1.1.100	K00059	Fatty acid biosynthesis, Fatty acid metabolism	Fatty acid metabolism	237.479	220.128	294.426	350.216	358.653	358.6	250.678	355.823	0.502038	0.0459235
C2E21_0947	4391	PRW60727.1	Long-chain acyl-CoA synthetase [4]	LACS	EC:6.2.1.3	K01897	Fatty acid biosynthesis, Fatty acid degradation, Fatty acid metabolism, Peroxisome	Fatty acid metabolism	575.1	618.662	579.187	709.605	871.015	886.222	590.983	822.281	0.472206	0.0387059
C2E21_7635	3310	PRW33528.1	Choline-phosphate cytidylyltransferase		EC:2.7.7.15	K00968	Glycerophospholipid metabolism	Glycerolipid metabolism	357.649	466.154	427.787	360.469	225.439	293.885	417.197	293.264	-0.489102	0.0490823
C2E21_1684	6470	PRW60085.1	Omega-3 fatty acid desaturase		EC:1.14.19.-	K23006	Biosynthesis of unsaturated fatty acids, Fatty acid metabolism	Fatty acid metabolism	323.315	381.988	311.82	253.084	194.697	220.794	339.041	222.858	-0.589818	0.0359179
C2E21_1723	6509	PRW59950.1	Serine incorporator [2]		None	K25661	None	Other lipid metabolism	193.131	277.678	179.103	109.004	68.3149	171.306	216.637	116.208	-0.85644	0.0351058
C2E21_5799	1300	PRW45643.1	Monogalactosyldiacylglycerol synthase		EC:2.4.1.46	K03715	Glycerolipid metabolism	Glycerolipid metabolism	124.462	94.238	37.3669	55.0416	47.8204	27.4089	85.3556	43.4237	-0.971923	0.0490823
C2E21_0847	4287	PRW60261.1	Acyl-CoA thioesterase		EC: 3.1.2.2	K10804	Biosynthesis of unsaturated fatty acids	Fatty acid metabolism	281.828	148.191	126.274	105.227	81.9778	50.2497	185.431	79.1514	-1.21793	0.0128948
