# Supplementary material for: Low-dose ionizing radiation generates a hormetic response to modify lipid metabolism in Chlorella sorokiniana
Source: Commun Biol. 2024 Jul 6;7:821. doi: 10.1038/s42003-024-06526-6 (PMC11226653; doi:10.1038/s42003-024-06526-6)
Supplement: Supplementary file 5 — Supplementary Data 2 [file 42003_2024_6526_MOESM5_ESM.xlsx]

## Sheet: Fig 1a
Fig. 1a
STUDY DESIGN		Schematic growth curves to illustrate treatment and measurement time points
STEP 1: Chlorella sorokianina culture was irradiated in the exponential phase of growth using 13 different dose (Gy)/dose rate (Gy/min) combinations of X-irradiation. Parameters were monitored for 30 days
STEP 2: Chlorella sorokianina culture was irradiated in the stationary phase of growth using 6 selected dose (Gy)/dose rate (Gy/min) combinations of X-irradiation that showed positive impact on growth/lipids in STEP 1. Relevant parameters were analyzed after 10 days
STEP 3: Chlorella sorokianina culture was irradiated in the stationary phase of growth using 3 selected dose (Gy)/dose rate (Gy/min) combinations of X-irradiation that showed positive impact on lipid content in STEP 2. Relevant parameters were analyzed after 1 and 10 days.

## Sheet: Fig 1b
Fig. 1b
Cell density (OD750)
Days	1	2	3	4	5	6	7	8	9	10	11	12	13	14	15	16	17	18	19	20	21	22	23	24	25	26	27	28	29	30
Control	0.58	1.03	1.61	2.48	2.7	3.03	3.4	4.06	5.16	4.56	4.43	4.68	4.81	4.85	4.99	4.46	4.93	5.71	5.74	5.63	5.62	5.71	5.28	6.47	6.16	5.37	6.14	6.46	6.42	5.98
n = 12	0.68	0.92	2.02	2.6	3.06	2.88	3.82	4.16	4.71	4.64	4.55	4.45	4.77	4.31	4.29	5.09	5.25	5.29	5.74	6.01	5.83	6.01	5.64	6.37	6.7	5.87	6.38	6.66	6.96	7.05
	0.81	0.97	1.86	2.26	2.54	3	3.08	4	3.57	3.72	3.49	3.76	4.12	3.49	4.45	4.27	4.62	4.89	5.21	5.62	4.95	5.16	4.88	5.61	5.39	4.88	5.27	5.66	5.8	5.44
	0.82	1.1	1.94	2.45	2.79	2.92	3.38	4.29	4.86	5.08	4.82	5.06	5.52	5.23	5.62	5.94	6.31	6.66	6.74	6.23	6.4	6.26	5.99	6.83	6.39	5.96	6.43	7.09	7.49	6.75
	0.33	1.37	2.14	2.71	3.81	3.61	4.06	4.14	4.52	4.38	4.64	5.63	6.92	5.88	5.72	6.05	5.88	6.61	6.14	9.39	6.28	6.68	6.82	6.42	6.97	6.31	7.57	6.57	6.76	7.94
	0.42	1.31	2.11	2.81	3.35	3.76	3.22	4.02	4.46	4.64	4.46	5.45	8.09	5.81	5.96	5.78	5.11	6.45	6.03	6.15	6.18	6.55	6.62	6.33	6.74	5.94	6.4	6.38	6.56	5.97
	0.38	1.46	1.98	2.52	3.63	3.73	3.92	4.1	4.46	3.91	4.5	5.29	5	5.7	6.02	5.69	5.38	6.22	6.23	5.83	5.66	6.35	6.46	6.31	6.59	6.18	6.24	6.17	6.52	6.22
	0.38	1.35	2.27	2.97	3.66	3.77	4.28	4.57	5.41	5.26	5.16	5.75	6.2	6.29	6.68	6.41	6.21	6.99	6.85	5.65	6.69	7.09	7.16	6.8	7.46	6.62	6.93	7.04	7.23	7.19
	0.4	1.2	2.07	2.79	2.99	4.05	4.17	4.43	5.81	5.98	6.55	7.07	7.57	8	8.82	8.43	8.86	8.42	7.52	9.17	8.85	8.72	8.32	8.9	8.99	8.3	8.56	8.61	8.15	8.67
	0.46	1.35	2.21	2.71	3.45	3.9	3.83	4.64	5.58	6.19	7.09	8.12	8.04	8.57	8.7	8.73	9.11	8.57	8.4	9.33	8.92	8.99	8.79	9.34	9.19	8.23	8.72	8.62	8.51	7.98
	0.46	1.24	2.14	2.78	3.35	3.75	3.61	4.52	5.35	5.47	6.32	7.12	7.75	8.12	8.56	8.55	9.51	8.84	8.63	9.45	8.78	9.06	9	9.33	9.33	8.69	8.67	8.83	8.64	8.61
	0.62	1.38	2.33	2.98	3.61	4.1	3.61	4.4	5.03	5.33	6.09	6.43	6.93	7.42	7.96	7.93	8.09	8.03	6.77	8.13	8.03	8.14	8.38	8.42	8.23	7.65	8.02	8.04	7.75	9.33
mean	0.528333	1.22333	2.05667	2.67167	3.245	3.54167	3.69833	4.2775	4.91	4.93	5.175	5.73417	6.31	6.13917	6.48083	6.44417	6.605	6.89	6.66667	7.21583	6.84917	7.06	6.945	7.26083	7.345	6.66667	7.11083	7.1775	7.2325	7.26083
SE	0.0491878	0.051586	0.0563852	0.0624843	0.121147	0.130888	0.109751	0.0656566	0.177836	0.219938	0.312254	0.361842	0.411474	0.46204	0.475913	0.458333	0.515594	0.379409	0.305873	0.491122	0.408095	0.386627	0.404811	0.385875	0.374142	0.359655	0.334654	0.310664	0.257591	0.359734
0.05 Gy/min
1 Gy	0.66	0.88	1.73	2.83	3.45	3.5	4.04	4.78	4.94	5.17	4.9	4.83	5.04	5.16	6.35	5.96	6.16	6.72	6.3	6.77	6.55	6.76	6.78	7.43	6.85	6.74	7.07	7.58	7.74	7
n = 3	0.14	0.75	1.6	2.36	2.8	3.2	4.03	4.57	4.67	5.17	4.99	6.04	6.22	6.36	6.61	6.67	6.35	7.13	6.82	6.51	6.87	7.28	7.25	6.76	7.55	6.6	6.34	7.03	7.24	7.15
	0.27	0.74	1.29	2.06	2.68	3.28	3.14	3.81	4.39	5.17	5.19	7.42	7.02	7.97	8.67	8.83	9.2	9.18	7.51	9.24	9.01	8.8	9.19	9.45	9.34	8.87	8.99	9.1	8.26	10.24
mean	0.356667	0.79	1.54	2.41667	2.97667	3.32667	3.73667	4.38667	4.66667	5.17	5.02667	6.09667	6.09333	6.49667	7.21	7.15333	7.23667	7.67667	6.87667	7.50667	7.47667	7.61333	7.74	7.88	7.91333	7.40333	7.46667	7.90333	7.74667	8.13
SE	0.156426	0.045146	0.130667	0.224344	0.239472	0.0897971	0.298701	0.294987	0.158968	0	0.0858013	0.749092	0.575757	0.815015	0.734718	0.864047	0.984363	0.76183	0.35086	0.870942	0.773127	0.612753	0.738461	0.809434	0.742281	0.735317	0.791218	0.619774	0.294817	1.05714
2 Gy	0.43	0.56	1.2	1.88	2.58	2.75	3.09	3.63	4.41	4.83	4.55	4.19	6.2	5.17	6.09	6.21	6.65	6.95	6.89	7.3	7.25	7.65	6.98	8.02	7.88	7.1	7.82	8.34	9.21	8.5
n = 3	0.13	0.8	1.88	2.48	4.08	3.52	4.01	4.48	5.03	4.88	5.64	6.43	7.4	7.31	6.87	7.43	7.25	8.28	8	7.23	7.87	8.4	8.33	7.95	8.8	7.72	7.83	8.36	8.45	8.34
	0.49	0.8	1.47	2.64	4.44	4.85	4.32	5.66	6.18	6.22	6.69	8.83	7.57	8.09	7.07	8.3	8.45	8.34	7.76	8.38	8.03	8.48	8.49	8.63	8.5	7.06	6.77	8.17	6.95	9.22
mean	0.35	0.72	1.51667	2.33333	3.7	3.70667	3.80667	4.59	5.20667	5.31	5.62667	6.48333	7.05667	6.85667	6.67667	7.31333	7.45	7.85667	7.55	7.63667	7.71667	8.17667	7.93333	8.2	8.39333	7.29333	7.47333	8.29	8.20333	8.68667
SE	0.111487	0.0800948	0.197915	0.231599	0.570236	0.614088	0.369777	0.589284	0.519149	0.455769	0.618533	1.34131	0.431647	0.87391	0.299316	0.606863	0.529778	0.454202	0.337594	0.372657	0.238143	0.264657	0.479467	0.216204	0.271204	0.213899	0.352095	0.0603486	0.664748	0.270958
5 Gy	0.53	0.74	1.9	2.52	2.91	2.92	3.36	4.19	4.55	4.84	4.59	4.97	5.62	5.01	6.28	5.85	6.09	6.72	7	6.9	7.5	7.74	7.79	8	7.97	6.99	7.46	8.48	8.69	8.58
n = 3	0.13	0.71	1.57	1.87	3.28	3.55	4.16	4.07	5.28	6.21	6.28	6.67	7.17	7.32	7.44	7.42	7.23	7.99	8.11	7.16	7.35	7.95	7.98	7.74	8.33	7.12	7.68	7.71	7.94	8.01
	0.25	0.41	0.72	1.48	1.99	2.42	2.6	2.82	3.04	3.28	3.27	3.67	4.01	4.46	4.4	5.24	5.3	5.23	4.31	5.69	5.47	5.37	5.52	5.75	5.87	5.72	5.41	5.47	5.6	7.09
mean	0.303333	0.62	1.39667	1.95667	2.72667	2.96333	3.37333	3.69333	4.29	4.77667	4.71333	5.10333	5.6	5.59667	6.04	6.17	6.20667	6.64667	6.47333	6.58333	6.77333	7.02	7.09667	7.16333	7.39	6.61	6.85	7.22	7.41	7.89333
SE	0.11865	0.105481	0.351906	0.303693	0.383962	0.327309	0.450916	0.438558	0.660352	0.847414	0.87213	0.869617	0.91335	0.877211	0.886789	0.650103	0.560853	0.798532	1.12947	0.453466	0.653878	0.828205	0.791176	0.711484	0.767982	0.447109	0.723652	0.903862	0.931641	0.434578
10 Gy	0.35	0.54	1.03	1.7	2.29	2.61	3.28	3.6	4.3	4.64	4.28	4.22	5.09	4.44	5.66	5.32	5.39	5.85	5.14	5.82	6.73	5.66	5.08	5.47	5.03	4.26	3.87	3.97	3.94	3.58
n = 3	0.33	1.23	2.28	2.43	2.94	3.54	4.05	4.23	5.08	5.28	5.62	6.88	8.37	7.1	6.91	7.5	7.1	7.93	7.79	6.33	7.56	7.91	7.85	7.34	7.94	7.01	7.69	7.63	7.76	7.35
	0.23	0.64	1.33	2.13	2.65	3.16	3.92	5.63	6.47	7.2	6.85	7.35	8.15	8.43	8.67	8.66	9.37	9.1	8.79	9.57	8.97	9.01	8.89	9.32	9.15	8.53	8.89	9.02	8.59	9.62
mean	0.303333	0.803333	1.54667	2.08667	2.62667	3.10333	3.75	4.48667	5.28333	5.70667	5.58333	6.15	7.20333	6.65667	7.08	7.16	7.28667	7.62667	7.24	7.24	7.75333	7.52667	7.27333	7.37667	7.37333	6.6	6.81667	6.87333	6.76333	6.85
SE	0.0371624	0.215533	0.377202	0.212095	0.188224	0.270279	0.23826	0.600609	0.635374	0.770096	0.743001	0.975647	1.05983	1.17434	0.874095	0.980208	1.15408	0.951501	1.09025	1.17566	0.654593	0.987041	1.13837	1.11287	1.22407	1.25105	1.5153	1.50789	1.43355	1.76352
0.25 Gy/min
1 Gy	0.42	0.56	1.18	1.82	2.51	2.63	3.3	4	4.66	5.42	5.4	5.05	5.91	5.3	6.56	6.54	7.1	7.32	7.41	7.38	7.79	7.84	7.43	8.34	8.47	7.76	8.18	8.6	8.77	8.43
n = 3	0.22	0.97	1.73	2.78	3.36	3.83	4.17	4.58	5.01	4.96	5.19	5.57	7.45	6.26	6.37	6.35	6.5	7.08	6.86	6.29	6.86	7.21	7.28	6.98	7.53	6.59	7.45	7.14	7.25	7.43
	0.25	0.4	1.05	1.84	2.39	2.91	3.27	3.97	4.48	4.38	5.12	6.33	6.66	7.41	7.96	8.14	8.6	8.34	8	9.11	8.81	8.98	9.12	9.36	9.4	9.59	8.84	8.76	9.01	8.64
mean	0.296667	0.643333	1.32	2.14667	2.75333	3.12333	3.58	4.18333	4.71667	4.92	5.23667	5.65	6.67333	6.32333	6.96333	7.01	7.4	7.58	7.42333	7.59333	7.82	8.01	7.94333	8.22667	8.46667	7.98	8.15667	8.16667	8.34333	8.16667
SE	0.0623456	0.16994	0.208654	0.317095	0.305667	0.36289	0.295477	0.198758	0.155784	0.301244	0.0842293	0.372104	0.445137	0.61065	0.501937	0.568329	0.62524	0.386722	0.329547	0.821996	0.563784	0.518591	0.590624	0.690197	0.540465	0.874018	0.401904	0.516018	0.551693	0.373731
2 Gy	0.14	0.4	0.87	1.35	1.53	1.98	2.55	2.56	3.2	3.47	3.05	2.57	3.14	4.45	4.21	3.63	4.39	4.74	4.93	5.45	5.23	5.64	3.76	5.7	5.92	5.71	6.18	6.5	6.85	10.32
n = 3	0.15	0.65	1.48	2.31	2.65	3.61	3.88	4.47	5.3	5.02	5.67	7.01	7.58	7.08	7.5	7.17	7.61	8.02	7.67	6.38	7.13	7.89	7.72	7.5	8.1	7.16	7.48	7.55	7.7	7.54
	0.24	0.46	1	1.63	2.18	2.54	2.87	3.18	3.54	3.9	4.03	4.73	5.36	6.07	6.97	6.59	7.34	7.29	6.35	7.68	7.44	7.46	7.42	7.72	6.72	6.93	7.06	7.42	7.45	6.96
mean	0.176667	0.503333	1.11667	1.76333	2.12	2.71	3.1	3.40333	4.01333	4.13	4.25	4.77	5.36	5.86667	6.22667	5.79667	6.44667	6.68333	6.31667	6.50333	6.6	6.99667	6.3	6.97333	6.91333	6.6	6.90667	7.15667	7.33333	8.27333
SE	0.0318357	0.0754404	0.185722	0.285372	0.32509	0.478723	0.401266	0.56323	0.651549	0.462536	0.765192	1.28339	1.28324	0.7669	1.02108	1.09749	1.03251	0.995434	0.792083	0.647459	0.69164	0.690415	1.27446	0.640585	0.637448	0.450459	0.383483	0.330863	0.252511	1.03817
5 Gy	0.22	0.53	1.28	1.95	2.25	2.52	2.6	3.79	4.9	5.14	4.58	5.13	5.83	5.46	6.69	6.86	7.38	7.46	8.2	8.28	7.61	7.9	7.6	7.57	7.19	6.94	6.81	7.67	7.38	6.86
n = 3	0.12	0.66	1.76	2.26	2.81	3.32	3.79	4.19	4.91	4.59	5.63	6.5	7.49	7.32	7.86	7.32	7.5	8.32	8.13	6.7	7.71	8.34	8.41	8.04	8.55	7.84	8.14	8.2	8.42	8.13
	0.29	0.52	1.27	2.13	2.61	3.11	3.1	3.44	3.85	4.34	4.82	5.5	5.91	6.39	7.14	6.64	7.43	7.57	6.74	7.42	7.42	7.48	7.38	7.88	8.13	7.32	7.17	7.24	8.33	8.6
mean	0.21	0.57	1.43667	2.11333	2.55667	2.98333	3.16333	3.80667	4.55333	4.69	5.01	5.71	6.41	6.39	7.23	6.94	7.43667	7.78333	7.69	7.46667	7.58	7.90667	7.79667	7.83	7.95667	7.36667	7.37333	7.70333	8.04333	7.86333
SE	0.0493873	0.045146	0.161884	0.089983	0.164037	0.239751	0.345389	0.216924	0.352095	0.236571	0.318024	0.409671	0.541134	0.537572	0.341138	0.200571	0.0348423	0.270526	0.475993	0.457245	0.0851498	0.248577	0.313545	0.138125	0.402527	0.261163	0.397641	0.277958	0.333077	0.520306
10 Gy	0.59	0.81	1.35	2.02	2.3	1.59	2.63	3.2	3.71	4.82	3.86	3.54	4.11	3.52	4.67	4.69	4.94	5.17	6.12	6.15	6.13	6.42	5.58	5.76	6.09	5.47	5.62	5.92	5.66	5.34
n = 3	0.17	0.5	1.37	1.77	2.85	2.64	3.44	3.84	4.25	4.81	5.47	6.26	6.65	7.23	7.21	7.58	7.07	8.11	7.78	5.98	7.27	7.79	7.92	7.78	7.99	7.25	7.25	7.67	7.95	7.23
	0.22	0.51	1.21	1.55	1.6	1.89	1.69	1.9	1.99	2.18	2.14	2.12	6.47	2.69	2.94	3.15	3.12	2.95	2.81	3.45	3.33	3.51	3.37	3.9	4.61	3.74	4.12	3.76	4.16	4.74
mean	0.326667	0.606667	1.31	1.78	2.25	2.04	2.58667	2.98	3.31667	3.93667	3.82333	3.97333	5.74333	4.48	4.94	5.14	5.04333	5.41	5.57	5.19333	5.57667	5.90667	5.62333	5.81333	6.23	5.48667	5.66333	5.78333	5.92333	5.77
SE	0.132612	0.101828	0.0503919	0.13593	0.362138	0.31262	0.506245	0.571407	0.682212	0.879379	0.962603	1.21604	0.819288	1.39737	1.24148	1.30001	1.14279	1.49616	1.46256	0.874082	1.17193	1.2634	1.31521	1.12171	0.979389	1.01449	0.904884	1.13213	1.10328	0.751156
0.5 Gy/min
1 Gy	0.26	0.67	1.35	1.89	2.26	2.23	2.59	3.58	3.72	3	3.51	3.27	3.55	3.12	4	3.57	4.42	4.49	5.3	5.24	5.37	5.49	5.15	6.3	6.24	5.73	5.97	6.93	7.2	5.82
n = 3	0.18	0.71	1.9	2.11	2.96	3.08	3.56	3.77	3.84	4.66	3.95	4.62	5.83	5.42	5.45	5.4	4.54	6.02	5.93	5.4	5.74	6.15	6.12	6.07	6.34	5.69	5.66	6.04	6.13	6.22
	0.26	0.77	1.85	2.46	2.76	3.2	3.41	4.3	4.98	5.27	5.74	6.82	7.41	7.79	6.63	7.6	9.06	9.03	7.16	9.51	9.12	9.16	8.96	9.39	9.13	8.89	8.89	9.03	9.42	9.16
mean	0.233333	0.716667	1.7	2.15333	2.66	2.83667	3.18667	3.88333	4.18	4.31	4.4	4.90333	5.59667	5.44333	5.36	5.52333	6.00667	6.51333	6.13	6.71667	6.74333	6.93333	6.74333	7.25333	7.23667	6.77	6.84	7.33333	7.58333	7.06667
SE	0.0266983	0.0290938	0.175802	0.166162	0.208413	0.305667	0.301817	0.215688	0.401973	0.679062	0.682742	1.03577	1.12171	1.34976	0.76145	1.16638	1.52887	1.33518	0.546816	1.39909	1.19454	1.13086	1.14451	1.07166	0.948229	1.06132	1.03012	0.887435	0.970037	1.05427
2 Gy	0.74	1.13	2.06	2.77	2.93	3.02	3.5	4.81	4.54	4.26	4.86	5.11	5.77	5.34	6.37	6.22	6.59	6.61	7.2	7.63	7.71	7.86	6.73	8.04	8.41	7.08	8.13	8.66	9.01	8.81
n = 3	0.27	1.12	1.81	2.61	2.28	3.24	3.08	4.04	4.44	4.55	4.36	5.23	7.14	5.79	5.94	4.7	5.5	6.44	6.27	6.26	5.97	6.45	6.57	6.44	6.75	6.19	6.42	6.54	6.71	6.59
	0.22	0.55	1.22	2.22	2.87	3.08	3.4	4.32	5.08	5.45	6.12	6.78	7.8	8.02	8.26	8.18	9.21	9.15	6.94	9.56	8.96	8.97	8.83	9.19	8.86	8.83	8.63	8.76	8.43	9.22
mean	0.41	0.933333	1.69667	2.53333	2.69333	3.11333	3.32667	4.39	4.68667	4.75333	5.11333	5.70667	6.90333	6.38333	6.85667	6.36667	7.1	7.4	6.80333	7.81667	7.54667	7.76	7.37667	7.89	8.00667	7.36667	7.72667	7.98667	8.05	8.20667
SE	0.165826	0.191916	0.249316	0.163527	0.207637	0.0657369	0.126817	0.225285	0.19901	0.358677	0.524241	0.538421	0.598547	0.829562	0.713407	1.00846	1.10223	0.877414	0.277356	0.958324	0.868021	0.730042	0.728996	0.798337	0.642382	0.776383	0.66988	0.724767	0.691422	0.817921
5 Gy	0.46	0.8	1.45	2.3	2.56	1.87	3.05	3.72	4.03	4.47	3.21	3.13	4.25	3.53	5.53	5.32	6.19	5.57	6.7	7.16	7.02	7.44	6.78	7.56	4.38	6.43	6.35	7.38	7.52	7.47
n = 3	0.14	0.73	1.77	2.09	2.58	2.75	3.3	3.46	4.09	4.57	4.76	5.8	7.52	6.27	6.29	6.23	5.25	7.03	6.7	6.5	6.47	7.06	6.98	6.94	7.25	6.65	6.74	7	7.31	7.46
	0.26	0.57	1.59	2.36	2.89	3.28	3.24	3.94	4.34	4.45	6.02	6.14	7.35	7.97	8.62	7.73	8.29	8.24	6.44	8.36	7.97	7.86	7.74	8.04	8.18	7.11	6.99	7.13	6.95	7.06
mean	0.286667	0.7	1.60333	2.25	2.67667	2.63333	3.19667	3.70667	4.15333	4.49667	4.66333	5.02333	6.37333	5.92333	6.81333	6.42667	6.57667	6.94667	6.61333	7.34	7.15333	7.45333	7.16667	7.51333	6.60333	6.73	6.69333	7.17	7.26	7.33
SE	0.093444	0.0681493	0.0927261	0.0819506	0.106949	0.411678	0.0754404	0.138889	0.0950394	0.0371624	0.813579	0.952869	1.06406	1.29492	0.930696	0.703455	0.899681	0.772803	0.0867694	0.545072	0.438634	0.23131	0.292769	0.318776	1.14498	0.200571	0.18644	0.111637	0.16663	0.135191
10 Gy	0.7	0.96	1.75	2.31	2.32	2.41	3	3.77	3.69	3.91	3.78	3.74	4.11	3.55	4.95	5	4.92	5.94	6.12	6.41	6.65	6.88	6.4	7	6.94	6.39	5.94	6.41	6.34	6.32
n = 3	0.15	0.63	1.21	1.81	1.14	2.92	3.44	3.64	4.52	4.75	5.08	6.22	6.99	6.66	6.58	6.61	6	7.21	6.9	6.5	6.39	7	7.11	6.97	6.77	6.53	6.75	6.8	7.14	6.79
	0.36	0.72	1.75	2.31	2.7	2.63	2.37	3.03	3.58	3.51	4.87	4.96	5.43	6.17	8.44	5.97	5.96	5.61	3.8	5.15	4.82	5.13	4.7	5.24	5.68	4.64	4.92	5.16	5.83	6.53
mean	0.403333	0.77	1.57	2.14333	2.05333	2.65333	2.93667	3.48	3.93	4.05667	4.57667	4.97333	5.51	5.46	6.65667	5.86	5.62667	6.25333	5.60667	6.02	5.95333	6.33667	6.07	6.40333	6.46333	5.85333	5.87	6.12333	6.43667	6.54667
SE	0.160433	0.0986053	0.180213	0.166864	0.470214	0.147861	0.310869	0.228379	0.297056	0.365825	0.403398	0.716794	0.833333	0.966563	1.0094	0.468565	0.353941	0.488305	0.932077	0.436292	0.572293	0.605043	0.715853	0.582421	0.395197	0.608732	0.530061	0.495236	0.381693	0.136094
20 Gy	0.4	0.57	1.24	1.5	1.34	0.6	0.37	0.7	0.9	0.99	0.83	2.8	2	1.64	1.45	1.48	1.66	2.8	2.06	2.04	2.56	2.69	2.72	3.5	3.5	3.5	3.16	3.62	3.34	4.42
n = 3	0.24	1.16	0.93	0.89	0.99	1.09	1.21	1.22	1.5	1.46	1.73	2.19	2.24	2.68	3.1	3.4	3.22	4.56	4.45	4.3	4.79	5.36	5.42	5.64	5.74	5.4	6.11	5.79	6.12	5.71
	0.15	0.38	0.79	0.62	0.63	0.63	0.71	0.87	1.14	1.24	1.51	1.63	1.68	1.77	2.02	2.68	2.06	2.23	1.83	2.59	2.79	2.8	3.05	3.13	3.43	2.79	3.47	3.56	3.36	4.39
mean	0.263333	0.703333	0.986667	1.00333	0.986667	0.773333	0.763333	0.93	1.18	1.23	1.35667	2.20667	1.97333	2.03	2.19	2.52	2.31333	3.19667	2.78	2.97667	3.38	3.61667	3.73	4.09	4.22333	3.89667	4.24667	4.32333	4.27333	4.84
SE	0.0731924	0.235107	0.133115	0.260586	0.205209	0.158758	0.244238	0.153261	0.174563	0.13593	0.271204	0.338253	0.162399	0.327547	0.484412	0.560664	0.468363	0.702076	0.838629	0.681256	0.708959	0.873279	0.851361	0.783253	0.759502	0.780033	0.937064	0.734407	0.924446	0.435602

## Sheet: Fig 1c
Fig. 1c
Growth rate calculated from OD750
	n =12													n = 3			n = 3			n = 3			n = 3				n = 3			n = 3			n = 3			n = 3				n = 3			n = 3			n = 3			n = 3
Days/OD	C1	C2	C3	C4	C5	C6	C7	C8	C9	C10	C11	C12	0.05 Gy/min	1 Gy	1 Gy	1 Gy	2 Gy	2 Gy	2 Gy	5 Gy	5 Gy	5 Gy	10 Gy	10 Gy	10 Gy	0.25 Gy/min	1 Gy	1 Gy	1 Gy	2 Gy	2 Gy	2 Gy	5 Gy	5 Gy	5 Gy	10 Gy	10 Gy	10 Gy	0.5 Gy/min	1 Gy	1 Gy	1 Gy	2 Gy	2 Gy	2 Gy	5 Gy	5 Gy	5 Gy	10 Gy
Day 3	1.61	2.02	1.86	1.94	2.14	2.11	1.98	2.27	2.07	2.21	2.14	2.33		1.73	1.6	1.29	1.2	1.88	1.47	1.9	1.57	0.72	1.03	2.28	1.33		1.18	1.73	1.05	0.87	1.48	1	1.28	1.76	1.27	1.35	1.37	1.21		1.35	1.9	1.85	2.06	1.81	1.22	1.45	1.77	1.59	1.75
Day 20	5.63	6.01	5.62	6.23	9.39	6.15	5.83	5.65	9.17	9.33	9.45	8.13		6.77	6.51	9.24	7.3	7.23	8.38	6.9	7.16	5.69	5.82	6.33	9.57		7.38	6.29	9.11	5.45	6.38	7.68	8.28	6.7	7.42	6.15	5.98	3.45		5.24	5.4	9.51	7.63	6.26	9.56	7.16	6.5	8.36	6.41
ln X20	1.72811	1.79342	1.72633	1.82938	2.23965	1.81645	1.76302	1.73166	2.21594	2.23324	2.24601	2.09556		1.9125	1.87334	2.22354	1.98787	1.97824	2.12585	1.93152	1.96851	1.73871	1.7613	1.8453	2.25863		1.99877	1.83896	2.20937	1.69562	1.85317	2.03862	2.11384	1.90211	2.00418	1.81645	1.78842	1.23837		1.65632	1.6864	2.25234	2.03209	1.83418	2.25759	1.96851	1.8718	2.12346	1.85786
lnX3	0.476234	0.703098	0.620576	0.662688	0.760806	0.746688	0.683097	0.81978	0.727549	0.792993	0.760806	0.845868		0.548121	0.470004	0.254642	0.182322	0.631272	0.385262	0.641854	0.451076	-0.328504	0.0295588	0.824175	0.285179		0.165514	0.548121	0.0487902	-0.139262	0.392042	0	0.24686	0.565314	0.239017	0.300105	0.314811	0.19062		0.300105	0.641854	0.615186	0.722706	0.593327	0.198851	0.371564	0.57098	0.463734	0.559616
u = (ln(X20)-ln(X3))/17	0.0736397	0.0641369	0.0650444	0.0686287	0.0869906	0.0629273	0.0635247	0.0536397	0.0875523	0.0847201	0.0873652	0.0735113		0.0802576	0.0825492	0.115818	0.106209	0.0792334	0.102387	0.0758628	0.0892608	0.121601	0.101867	0.0600662	0.116086		0.107839	0.0759317	0.127093	0.107934	0.0859486	0.119919	0.109823	0.0786349	0.103833	0.0891969	0.0866829	0.0616326		0.0797775	0.0614438	0.0963034	0.0770225	0.0729914	0.121102	0.093938	0.076519	0.0976308	0.0763673
											mean	0.0726401				0.0928748			0.0959432			0.0955748			0.092673				0.103621			0.1046			0.0974302			0.0791708				0.0791749			0.090372			0.0893626
											SE	0.00334546				0.0114905			0.00842746			0.0135756			0.0168121				0.0149188			0.00994699			0.00955535			0.00879909				0.0100676			0.0154091			0.0065097
											P <0.05								0.048			0.048							0.048			0.031			0.048													0.048
[truncated: 5 more columns]

## Sheet: Fig 1d
Fig. 1d
Biomass		n = 12					n = 3	1		2		3		4		n = 3	5		6		7		8		n = 3	9		10		11		12		13
Day	Biomass (g/L)	C1-C3	C4-C6	C7-C9	C10-C12		0.05 Gy/min	1 Gy		2 Gy		5 Gy		10 Gy		0.25 Gy/min	1 Gy		2 Gy		5 Gy		10 Gy		0.5 Gy/min	1 Gy		2 Gy		5 Gy		10 Gy		20 Gy
5		0.3	0.325	0.3	0.25		5	0.325	5	0.25	5	0.3	5	0.225		5	0.275	5	0.175	5	0.225	5	0.275		5	0.225	5	0.3	5	0.3	5	0.3	5	0.225
		0.4	0.425	0.4	0.45			0.325		0.325		0.375		0.3			0.35		0.375		0.275		0.2			0.425		0.425		0.375		0.35		0.15
		0.4	0.325	0.325	0.45			0.25		0.675		0.25		0.3			0.3		0.25		0.225		0.15			0.25		0.325		0.325		0.4		0.15
10		0.825	0.6	0.5	0.625		10	0.775	10	0.475	10	0.55	10	0.5		10	0.625	10	0.425	10	0.525	10	0.425		10	0.5	10	0.65	10	0.6	10	0.65	10	0.925
		0.6	0.575	0.55	0.8			0.7		0.675		0.75		0.65			0.675		0.75		0.575		0.575			0.325		0.35		0.625		0.7		0.325
		0.725	0.675	0.675	0.7			0.65		0.975		0.4		0.775			0.55		0.525		0.575		0.25			0.65		0.65		0.65		0.475		0.125
15		0.825	0.825	0.775	0.8		15	0.7	15	0.675	15	0.575	15	0.575		15	0.725	15	0.5	15	0.9	15	0.7		15	0.55	15	0.75	15	1.075	15	0.75	15	0.4
		0.975	0.85	0.825	0.875			0.775		0.9		0.9		0.875			0.8		0.975		0.925		0.9			0.775		0.725		0.825		0.875		0.325
		1.25	1.1	1.1	0.95			1.225		1.2		0.6		0.85			0.85		0.925		0.875		0.375			1.05		1.1		1.05		0.925		0.3
20		0.65	0.675	0.625	0.725		20	0.825	20	0.775	20	0.9	20	0.65		20	0.85	20	0.55	20	1.125	20	0.75		20	0.575	20	0.975	20	1.1	20	0.8	20	0.475
		0.9	0.9	0.875	1.05			1.025		1.1		1		0.975			0.975		1.1		1.15		1.275			0.825		0.95		0.975		1.025		0.675
		1.575	1.325	1.25	1.175			1.3		1.5		0.725		1.45			1.175		1		0.85		0.475			1.175		1.3		1.2		0.725		0.325
25		0.85	0.95	0.8	1		25	1.05	25	1.125	25	1.2	25	0.925		25	1.3	25	0.8	25	1.25	25	0.95		25	0.85	25	1.35	25	1.375	25	1.175	25	0.8
		0.975	0.875	1.025	1.1			1.125		1.225		1.2		1.15			1.15		1.2		1.325		1.25			1		1.025		1.075		1.125		0.875
		1.125	1.275	1.325	1.175			1.4		1.675		0.85		1.95			1.375		0.975		1.15		0.725			1.325		1.375		1.25		1.05		0.55
30		1	0.65	0.775	0.85		30	0.925	30	1.15	30	1.225	30	0.7		30	1.275	30	0.85	30	1.325	30	0.85		30	1	30	1.25	30	1.475	30	1.2	30	1.05
		0.95	0.925	0.975	1.05			1.025		1.15		1.1		1.125			1.225		1.125		1.125		1.15			0.925		1.025		0.85		1		0.85
		1.15	1.075	1.1	1.05			1.25		1.525		0.65		1.3			0.9		0.775		1.025		0.85			1.175		1.225		0.975		1.05		0.5
						Control		0.05/1		0.05/2		0.05/5		0.05/10			0.25/1		0.25/2		0.25/5		0.25/10			0.5/1		0.5/2		0.5/5		0.5/10		0.5/20
					Day	mean	SE	mean	SE	mean	SE	mean	SE	mean	SE		mean	SE	mean	SE	mean	SE	mean	SE		mean	SE	mean	SE	mean	SE	mean	SE	mean	SE
					5	0.3625	0.0190941	0.3	0.0250296	0.416667	0.131124	0.308333	0.0363672	0.275	0.0250296		0.308333	0.0220741	0.266667	0.0584025	0.241667	0.0166864	0.208333	0.0363672		0.3	0.0629899	0.35	0.0382334	0.333333	0.0220741	0.35	0.0289017	0.175	0.0250296		P < 0.05
					10	0.654167	0.0283434	0.708333	0.0363672	0.708333	0.145469	0.566667	0.1015	0.641667	0.0795892		0.616667	0.0363672	0.566667	0.0962186	0.558333	0.0166864	0.416667	0.0940232		0.491667	0.0940232	0.55	0.100119	0.625	0.0144509	0.608333	0.0682921	0.458333	0.240655
					15	0.947222	0.0431735	0.9	0.16413	0.925	0.152249	0.691667	0.10454	0.766667	0.0962186		0.791667	0.0363672	0.8	0.150871	0.9	0.0144509	0.658333	0.153161		0.791667	0.144749	0.858333	0.121192	0.983333	0.0795892	0.85	0.0521033	0.341667	0.0300819
					20	0.977083	0.087281	1.05	0.137852	1.125	0.209911	0.875	0.080459	1.025	0.232565		1	0.0947607	0.883333	0.169349	1.04167	0.0962186	0.833333	0.234947		0.858333	0.174211	1.075	0.112865	1.09167	0.0651626	0.85	0.0902456	0.491667	0.1015
					25	1.03958	0.0477186	1.19167	0.106519	1.34167	0.169349	1.08333	0.116805	1.34167	0.311393		1.275	0.0662222	0.991667	0.115908	1.24167	0.0507498	0.975	0.152249		1.05833	0.140355	1.25	0.112865	1.23333	0.0871057	1.11667	0.0363672	0.741667	0.098365
					30	0.9625	0.041799	1.06667	0.0962186	1.275	0.125148	0.991667	0.17481	1.04167	0.178358		1.13333	0.117695	0.916667	0.106519	1.15833	0.0882963	0.95	0.100119		1.03333	0.0741561	1.16667	0.0712844	1.1	0.191167	1.08333	0.0601638	0.8	0.160918
					P values	Control		0.05/1		0.05/2		0.05/5		0.05/10			0.25/1		0.25/2		0.25/5		0.25/10			0.5/1		0.5/2		0.5/5		0.5/10		0.5/20
					Day
					5	P > 0.05		P > 0.05		P > 0.05		P > 0.05		P > 0.05			P > 0.05		P > 0.05		P = 0.009		P = 0.009			P > 0.05		P > 0.05		P > 0.05		P > 0.05		P = 0.004
					10	P > 0.05		P > 0.05		P > 0.05		P > 0.05		P > 0.05			P > 0.05		P > 0.05		P > 0.05		P = 0.018			P > 0.05		P > 0.05		P > 0.05		P > 0.05		P > 0.05
					15	P > 0.05		P > 0.05		P > 0.05		P > 0.05		P > 0.05			P > 0.05		P > 0.05		P > 0.05		P > 0.05			P > 0.05		P > 0.05		P > 0.05		P > 0.05		P = 0.004
					20	P > 0.05		P > 0.05		P > 0.05		P > 0.05		P > 0.05			P > 0.05		P > 0.05		P > 0.05		P > 0.05			P > 0.05		P > 0.05		P > 0.05		P > 0.05		P = 0.031
					25	P > 0.05		P > 0.05		P > 0.05		P > 0.05		P > 0.05			P = 0.048		P > 0.05		P > 0.05		P > 0.05			P > 0.05		P > 0.05		P > 0.05		P > 0.05		P = 0.031
					30	P > 0.05		P > 0.05		P = 0.009		P > 0.05		P > 0.05			P > 0.05		P > 0.05		P > 0.05		P > 0.05			P > 0.05		P > 0.05		P > 0.05		P > 0.05		P > 0.05

## Sheet: Fig 1e
Fig. 1e
Lipids at Day 30 - Nile Red fluorescence
Ex (nm)		530					530					530
Em (nm)		570					570					570
C1-C3		1007920					779100					1136440
C4-C6		1177250					600460					1410600
C7-C9		982003					817413					1372880
C10-C12		992247					1252810					830260
1 Gy		1015290					902669					1370150
2 Gy		1122130					977814					1642140
5 Gy		1286230					1078670					694243
10 Gy		373767					991664					1652330
1 Gy		1316130					1515720					1289980
2 Gy		595522					1079450					903491
5 Gy		1007790					1362140					782722
10 Gy		640001					20301.5					467209
1 Gy		560250					809945					1286750
2 Gy		1145400					1033640					1662770
5 Gy		1256760					1689280					1297570
10 Gy		833961					872608					1184130
20 Gy		361615					624249					232349
																			Normalized to mean control
n = 12				n = 3	n = 3	n = 3	n = 3	n = 3	n = 3	n = 3	n = 3	n = 3	n = 3	n = 3	n = 3	n = 3
				0.05 Gy/min				0.25 Gy/min				0.5 Gy/min											0.05 Gy/min				0.25 Gy/min				0.5 Gy/min
C1-C3	C4-C6	C7-C9	C10-C12	1 Gy	2 Gy	5 Gy	10 Gy	1 Gy	2 Gy	5 Gy	10 Gy	1 Gy	2 Gy	5 Gy	10 Gy	20 Gy			C1-C3	C4-C6	C7-C9	C10-C12	1 Gy	2 Gy	5 Gy	10 Gy	1 Gy	2 Gy	5 Gy	10 Gy	1 Gy	2 Gy	5 Gy	10 Gy	20 Gy
1007920	1177250	982003	992247	1015290	1122130	1286230	373767	1316130	595522	1007790	640001	560250	1145400	1256760	833961	361615			0.978612	1.14302	0.953448	0.963395	0.985767	1.0895	1.24883	0.362898	1.27786	0.578206	0.978485	0.621391	0.543959	1.11209	1.22022	0.809711	0.3511
779100	600460	817413	1252810	902669	977814	1078670	991664	1515720	1079450	1362140	200301	809945	1033640	1689280	872608	624249			0.756446	0.583	0.793644	1.21638	0.876421	0.949381	1.0473	0.962828	1.47165	1.04806	1.32253	0.194477	0.786393	1.00358	1.64016	0.847234	0.606097
1136440	1410600	1372880	830260	1370150	1642140	694243	1652330	1289980	903491	782722	467209	1286750	1662770	1297570	1184130	232349			1.10339	1.36958	1.33296	0.806118	1.33031	1.59439	0.674055	1.60428	1.25247	0.877219	0.759962	0.453623	1.24933	1.61442	1.25984	1.1497	0.225593
			1.02995e+06	1.09604e+06	1.24736e+06	1.01971e+06	1.00592e+06	1.37394e+06	859488	1.05088e+06	435837	885648	1.2806e+06	1.41454e+06	963566	406071
Biomass
1	0.65	0.775	0.85	0.925	1.15	1.225	0.7	1.275	0.85	1.325	0.85	1	1.25	1.475	1.2	1.05
0.95	0.925	0.975	1.05	1.025	1.15	1.1	1.125	1.225	1.125	1.125	1.15	0.925	1.025	0.85	1	0.85
1.15	1.075	1.1	1.05	1.25	1.525	0.65	1.3	0.9	0.775	1.025	0.85	1.175	1.225	0.975	1.05	0.5
Normalized to biomass
																			Lipid yield
				0.05 Gy/min				0.25 Gy/min				0.5 Gy/min							Normalized to biomass and to mean control
C1-C3	C4-C6	C7-C9	C10-C12	1 Gy	2 Gy	5 Gy	10 Gy	1 Gy	2 Gy	5 Gy	10 Gy	1 Gy	2 Gy	5 Gy	10 Gy	20 Gy																			P < 0.05
530	Total																						0.05 Gy/min				0.25 Gy/min				0.5 Gy/min
570																			C1-C3	C4-C6	C7-C9	C10-C12	1 Gy	2 Gy	5 Gy	10 Gy	1 Gy	2 Gy	5 Gy	10 Gy	1 Gy	2 Gy	5 Gy	10 Gy	20 Gy
1.00792e+06	1.81115e+06	1.2671e+06	1.16735e+06	1.09761e+06	975765	1.04998e+06	533952	1.03226e+06	700614	760596	752942	560250	916320	852041	694967	344396			0.923745	1.6599	1.16128	1.06986	1.00595	0.894275	0.962295	0.48936	0.946051	0.642103	0.697076	0.690061	0.513462	0.839795	0.780883	0.636928	0.315634
820106	649146	838372	1.19315e+06	880652	850273	980609	881479	1.23732e+06	959511	1.21079e+06	174175	875616	1.00843e+06	1.98739e+06	872608	734411			0.751615	0.594934	0.768356	1.09351	0.807106	0.779264	0.898715	0.807863	1.13399	0.879379	1.10967	0.159629	0.80249	0.924211	1.82141	0.799733	0.673077
988209	1.31219e+06	1.24807e+06	790724	1.09612e+06	1.07681e+06	1.06807e+06	1.27102e+06	1.43331e+06	1.16579e+06	763632	549657	1.09511e+06	1.35736e+06	1.33084e+06	1.12774e+06	464698			0.90568	1.2026	1.14384	0.724687	1.00458	0.986884	0.978867	1.16488	1.31361	1.06843	0.699858	0.503753	1.00365	1.244	1.2197	1.03356	0.425889
			1.09112e+06	1.02479e+06	967617	1.03289e+06	895485	1.2343e+06	941973	911673	492258	843657	1.09404e+06	1.39009e+06	898439	514501					mean	1	0.93921	0.886808	0.946626	0.820699	1.13122	0.863305	0.835536	0.451148	0.7732	1.00267	1.274	0.823407	0.471533
																					SE	0.0828826	0.0661315	0.0601222	0.0244575	0.195341	0.10624	0.123479	0.137234	0.155549	0.14243	0.123249	0.301957	0.115245	0.105804
																														P = 0.009					P = 0.009

## Sheet: Fig 1f
Fig. 1f
Cell density (OD750) 10 days after irraidation (Day 30)
Dose rate (Gy/min)/dose (Gy)
		10x	Mean	SE	P
Controls	0.534	5.34
n = 8	0.598	5.98
	0.584	5.84
	0.628	6.28
	0.537	5.37
	0.6	6
	0.58	5.8
	0.623	6.23	5.855	0.124039
0.05/2	0.523	5.23
n = 6	0.508	5.08
	0.558	5.58
	0.518	5.18
	0.6	6
	0.557	5.57	5.44	0.140404	ns
0.25/1	0.513	5.13
n = 6	0.661	6.61
	0.56	5.6
	0.517	5.17
	0.657	6.57
	0.568	5.68	5.79333	0.26764	ns
0.25/2	0.616	6.16
n = 6	0.59	5.9
	0.602	6.02
	0.609	6.09
	0.581	5.81
	0.6	6	5.99667	0.0516828	ns
0.25/5	0.53	5.3
n = 6	0.634	6.34
	0.631	6.31
	0.532	5.32
	0.629	6.29
	0.635	6.35	5.985	0.213647	ns
0.5/2	0.531	5.31
n = 6	0.593	5.93
	0.561	5.61
	0.535	5.35
	0.6	6
	0.567	5.67	5.645	0.116669	ns
0.5/5	0.605	6.05
n = 6	0.69	6.9
	0.503	5.03
	0.611	6.11
	0.685	6.85
	0.517	5.17	6.01833	0.325314	ns

## Sheet: Fig 1g
Fig. 1g
Biomass (g/L) 10 days after irradiation (Day 30)															mean	SE	P
Dose rate (Gy/min)/dose (Gy)	Dose (Gy)
Control	n = 8	1.4	1.65	1.45	1.5	1.5	1.55	1.6	1.5					Control	1.51875	0.023065
0.05/2	n = 6	1.3	1.25	1.35	1.35	1.15	1.25							0.05/2	1.275	0.030957	ns
0.25/1	n = 10	1.25	1.55	1.2	1.15	1.3	1	1.6	1.65	1.6	1.9			0.25/1	1.42	0.0885689	ns
0.25/2	n = 10	1.55	1.4	1.4	1.25	1.2	1.3	1.65	1.65	1.55	1.7			0.25/2	1.465	0.0567891	ns
0.25/5	n = 6	1.25	1.45	1.05	1.15	1.35	1.35							0.25/5	1.26667	0.0600925	ns
0.5/2	n = 6	1.4	1.4	1.3	1.25	1.55	1.55							0.5/2	1.40833	0.0506897	ns
0.5/5	n = 10	1.2	1.2	1.25	1.35	1.35	1.2	1.6	1.55	1.55	1.5			0.5/5	1.375	0.0512348	ns

## Sheet: Fig 1h
Fig. 1h
Lipids - Nile Red fluorescence	Ex/Em	530/570 nm
	Fluorescence	Florescence normalized to biomass	Biomass	Norm to mean control fluorescence in the same series and measuring day	Norm to biomass and to mean control fluorescene		Norm to mean control fluorescence	Norm to biomass and to mean control fluorescence
Controls	199764	181603	1.1	0.830094	1.01895		1	1
n = 16	236347	196956	1.2	1.00093	1.12627		0.0322422	0.0286256
	218865	190318	1.15	0.924837	1.08589
	279901	193035	1.45	1.1734	1.09269
	191583	136845	1.4	0.845323	0.815293
	225389	136599	1.65	0.979877	0.801874
	276308	190558	1.45	1.21293	1.1295
	238420	158947	1.5	1.03261	0.929533
	278092	185395	1.5	0.804681	0.826905
	353474	228048	1.55	1.03412	1.0284
	405238	253274	1.6	1.18635	1.14292							Norm to biomass and to mean control fluorescene
	337264	224842	1.5	0.974852	1.00178									Mean	SE	P
	229025	147758	1.55	1.14188	0.96363							Control		1	0.0322422
	147462	117970	1.25	0.871497	0.911968							0.05 Gy/min 2 Gy		1.23194	0.124183	0.0328093
	139038	106952	1.3	1.03056	1.03694							0.25 Gy/min 1 Gy		1.31648	0.0711234	3.74082e-06
	229437	199510	1.15	0.956071	1.08747							0.25 Gy/min 2 Gy		1.1983	0.0522371	0.0028452
0.05 Gy/min 2 Gy	368842	283724	1.3	1.60383	1.66584		1.23194	1.30634				0.25 Gy/min 5 Gy		1.12791	0.135498	0.0401003
n = 6	230327	184262	1.25	0.976694	1.05504		0.124183	0.127803				0.5 Gy/min 2 Gy		1.21931	0.044914	0.0169944
	200794	148736	1.35	0.841617	0.841782							0.5 Gy/min 5 Gy		1.28872	0.0615357	0.000119459
	324957	240709	1.35	1.43609	1.43637
	246471	214322	1.15	1.08959	1.27933
	330747	264597	1.25	1.44384	1.55965
0.25 Gy/min 1 Gy	309208	247366	1.25	1.3106	1.41572		1.31648	1.39827
n = 14	320710	206910	1.55	1.36377	1.18804		0.0711234	0.0878932
	305621	254684	1.2	1.31502	1.47968
	346767	301536	1.15	1.51864	1.7831
	434608	334314	1.3	1.95321	2.02873
	336867	336867	1	1.51516	2.04587
	413661	258538	1.6	1.21582	1.17131
	397345	240815	1.65	1.12919	1.05489
	465097	290686	1.6	1.35413	1.30456
	541828	285173	1.9	1.58822	1.28849
	223798	179039	1.25	1.06595	1.11545
	176964	153882	1.15	0.978782	1.1133
	225158	204689	1.1	1.01142	1.20271
	212175	202072	1.05	1.11087	1.38387
0.25 Gy/min 2 Gy	248602	160389	1.55	1.07204	0.933893		1.1983	1.22109
n = 14	282917	202084	1.4	1.19574	1.15326		0.0522371	0.0567715
	343053	245038	1.4	1.47476	1.42237
	306536	245229	1.25	1.38926	1.50069
	304076	253396	1.2	1.36318	1.53387
	306933	236103	1.3	1.36611	1.41893
	397389	240842	1.65	1.16386	1.08728
	453505	274852	1.65	1.34357	1.25516
	333200	214968	1.55	0.982279	0.976846
	486443	286143	1.7	1.41758	1.28535
	209936	190851	1.1	1.08551	1.29082
	206413	206413	1	0.981897	1.28437
	215090	165454	1.3	0.844113	0.849339
	197559	151968	1.3	1.09631	1.1031
0.25 Gy/min 5 Gy	359462	247905	1.45	1.5543	1.44739		1.12791	1.19551
n = 6	217388	207036	1.05	0.911183	1.17175		0.135498	0.106529
	245842	213775	1.15	1.05612	1.24004
	187132	138616	1.35	0.810224	0.810383
	301191	223104	1.35	1.30773	1.30799
0.5 Gy/min 2 Gy	280250	200179	1.4	1.208	1.16508		1.21931	1.17733
n = 6	265355	189540	1.4	1.12129	1.08146		0.044914	0.0639857
	274102	210848	1.3	1.1526	1.19717
	310294	248235	1.25	1.34097	1.44854
	264200	170452	1.55	1.12391	0.979081
	316277	204050	1.55	1.36908	1.19265
0.5 Gy/min 5 Gy	324354	270295	1.2	1.3661	1.53717		1.28872	1.35067
n = 14	283910	236592	1.2	1.2118	1.36354		0.0615357	0.0692582
	350538	280430	1.25	1.50178	1.62224
	358761	265749	1.35	1.53324	1.53354
	326382	241764	1.35	1.40492	1.4052
	386317	321931	1.2	1.6591	1.86686
	390191	243869	1.6	1.14096	1.0992
	450943	290931	1.55	1.31434	1.30707
	472945	305126	1.55	1.35334	1.34586
	515156	343438	1.5	1.51289	1.55467
	213538	170831	1.25	0.975531	1.02083
	110195	91829.2	1.2	0.8724	0.95095
	215375	179479	1.2	1.10807	1.20784
	126611	97393.4	1.3	1.08763	1.09437

## Sheet: Fig 1i
Fig. 1i
Cell volume (um3)											sample (rate (Gy/min)/dose(Gy))	C1				C2				C3				C4				C5				C6				C7				0.05/2				0.05/2				0.05/2
	Control	0.05/2	0.25/1	0.25/2	0.25/5	0.5/2	0.5/5					Cell	Area	Radius	Volume	Cell	Area	Radius	Volume	Cell	Area	Radius	Volume	Cell	Area	Radius	Volume	Cell	area	Radius	Volume	Cell	area	Radius	Volume	Cell	area	Radius	Volume	Cell	Area	Radius	Volume	Cell	Area	Radius	Volume	Cell	Area
	n = 7	n = 3	n = 7	n = 7	n = 3	n = 3	n = 7					1	16.381	2.28405	49.8867	1	15.628	2.23093	46.4867	1	16.182	2.27013	48.9804	1	16.243	2.27441	49.2576	1	16.34	2.28119	49.6995	1	16.39	2.28468	49.9278	1	16.18	2.26999	48.9713	1	16.291	2.27777	49.4761	1	16.311	2.27916	49.5672	1	16.319
	25.0406	22.7018	31.8452	32.3353	29.4635	36.0215	28.9918					2	16.312	2.27923	49.5718	2	15.604	2.22922	46.3797	2	16.176	2.26971	48.9531	2	15.907	2.25076	47.7371	2	16.31	2.27909	49.5627	2	16.37	2.28328	49.8364	2	16.11	2.26508	48.6539	2	16.288	2.27756	49.4624	2	16.292	2.27784	49.4807	2	16.23
	20.8903	23.8807	32.1566	32.0646	24.4406	30.9466	34.4824					3	16.3	2.27839	49.5171	3	14.95	2.18201	43.4946	3	16.146	2.26761	48.817	3	15.276	2.20567	44.925	3	16.3	2.27839	49.5171	3	16.36	2.28258	49.7908	3	16.04	2.26015	48.3371	3	16.089	2.2636	48.5587	3	16.286	2.27742	49.4533	3	15.965
	25.1969	20.0203	33.2208	33.1076	30.8453	31.4509	28.771					4	16.24	2.2742	49.244	4	14.841	2.17404	43.0198	4	16.105	2.26473	48.6312	4	15.191	2.19952	44.5506	4	16.18	2.26999	48.9713	4	16.36	2.28258	49.7908	4	16.04	2.26015	48.3371	4	15.899	2.25019	47.7011	4	16.196	2.27111	49.044	4	15.747
	24.0957		31.6799	33.8301			32.5976					5	16.213	2.27231	49.1212	5	14.646	2.15971	42.1747	5	15.942	2.25324	47.8948	5	15.022	2.18725	43.8092	5	16.17	2.26929	48.9259	5	16.36	2.28258	49.7908	5	16.03	2.25945	48.2919	5	15.886	2.24927	47.6426	5	16.15	2.26789	48.8352	5	15.73
	32.9446		27.8483	28.0518			34.8139					6	16.193	2.2709	49.0303	6	14.188	2.12567	40.212	6	15.907	2.25076	47.7371	6	14.817	2.17228	42.9155	6	16.16	2.26859	48.8805	6	16.35	2.28189	49.7451	6	16	2.25733	48.1564	6	15.814	2.24417	47.3191	6	16.064	2.26184	48.4456	6	15.493
	32.5814		30.1516	31.2994			32.8553					7	16.191	2.27076	49.0213	7	14.053	2.11553	39.6394	7	15.825	2.24495	47.3685	7	14.793	2.17052	42.8113	7	16.13	2.26648	48.7445	7	16.34	2.28119	49.6995	7	15.96	2.25451	47.9759	7	15.789	2.2424	47.2069	7	16.029	2.25938	48.2874	7	15.406
	32.5738		32.6727	31.0658			33.7538					8	16.129	2.26641	48.7399	8	13.699	2.08872	38.1511	8	15.662	2.23336	46.6385	8	14.506	2.14936	41.5715	8	16.11	2.26508	48.6539	8	16.33	2.28049	49.6539	8	15.94	2.25309	47.8858	8	15.777	2.24154	47.1531	8	15.772	2.24119	47.1307	8	15.372
												9	16.085	2.26332	48.5406	9	13.37	2.06348	36.785	9	15.626	2.23079	46.4778	9	14.411	2.14231	41.1638	9	16.09	2.26367	48.5633	9	16.31	2.27909	49.5627	9	15.92	2.25168	47.7957	9	15.728	2.23806	46.9336	9	15.756	2.24005	47.059	9	15.072
mean	27.6176	22.201	31.3679	31.6792	28.2498	32.8063	32.3237					10	16.024	2.25902	48.2648	10	13.174	2.0483	35.9791	10	15.625	2.23072	46.4733	10	14.067	2.11659	39.6987	10	16.08	2.26297	48.518	10	16.26	2.2756	49.335	10	15.92	2.25168	47.7957	10	15.725	2.23785	46.9202	10	15.68	2.23464	46.7189	10	15.01
SE	1.75441	1.14354	0.689208	0.705834	1.94824	1.61607	0.938421					11	15.904	2.25055	47.7236	11	13.091	2.04184	35.6396	11	15.605	2.22929	46.3841	11	13.498	2.07334	37.3145	11	16.04	2.26015	48.3371	11	16.25	2.2749	49.2894	11	15.9	2.25027	47.7056	11	15.676	2.23436	46.7011	11	15.668	2.23379	46.6653	11	14.975
P		ns	ns	ns	ns	ns	0.037					12	15.839	2.24594	47.4314	12	13.052	2.0388	35.4805	12	15.436	2.21719	45.6327	12	13.482	2.07211	37.2482	12	16.01	2.25804	48.2015	12	16.25	2.2749	49.2894	12	15.88	2.24885	47.6156	12	15.613	2.22986	46.4198	12	15.656	2.23293	46.6117	12	14.832
												13	15.795	2.24282	47.2339	13	12.984	2.03348	35.2036	13	15.416	2.21575	45.544	13	13.38	2.06425	36.8263	13	15.96	2.25451	47.9759	13	16.21	2.2721	49.1076	13	15.88	2.24885	47.6156	13	15.612	2.22979	46.4154	13	15.608	2.22951	46.3975	13	14.731
												14	15.735	2.23856	46.965	14	12.983	2.0334	35.1995	14	15.299	2.20733	45.0265	14	13.279	2.05645	36.4101	14	15.92	2.25168	47.7957	14	16.19	2.27069	49.0167	14	15.82	2.2446	47.346	14	15.488	2.22092	45.8635	14	15.587	2.22801	46.3039	14	14.662
												15	15.701	2.23614	46.8128	15	12.698	2.01096	34.0468	15	15.17	2.198	44.4582	15	13.177	2.04854	35.9914	15	15.92	2.25168	47.7957	15	16.17	2.26929	48.9259	15	15.81	2.24389	47.3012	15	15.461	2.21898	45.7436	15	15.559	2.226	46.1792	15	14.633
All objects with volume <10 (debris) and >50 (merged cells) were removed from the calculations												16	15.693	2.23557	46.7771	16	12.552	1.99936	33.4613	16	15.148	2.19641	44.3616	16	13.174	2.0483	35.9791	16	15.9	2.25027	47.7056	16	16.17	2.26929	48.9259	16	15.8	2.24318	47.2563	16	15.438	2.21733	45.6416	16	15.528	2.22379	46.0413	16	14.591
												17	15.688	2.23521	46.7547	17	12.293	1.97863	32.431	17	15.112	2.1938	44.2035	17	13.151	2.04651	35.8849	17	15.88	2.24885	47.6156	17	16.16	2.26859	48.8805	17	15.59	2.22822	46.3173	17	15.424	2.21633	45.5795	17	15.524	2.2235	46.0235	17	14.537
												18	15.688	2.23521	46.7547	18	12.263	1.97621	32.3124	18	14.943	2.18149	43.4641	18	12.937	2.02979	35.0126	18	15.87	2.24814	47.5707	18	16.15	2.26789	48.8352	18	15.59	2.22822	46.3173	18	15.349	2.21093	45.2474	18	15.488	2.22092	45.8635	18	14.522
												19	15.457	2.2187	45.7258	19	12.014	1.95605	31.3332	19	14.901	2.17843	43.281	19	12.934	2.02956	35.0004	19	15.87	2.24814	47.5707	19	16.13	2.26648	48.7445	19	15.52	2.22321	46.0057	19	15.249	2.20372	44.806	19	15.48	2.22035	45.8279	19	14.503
												20	15.372	2.21259	45.3492	20	11.953	1.95107	31.0949	20	14.853	2.17491	43.072	20	12.774	2.01697	34.353	20	15.87	2.24814	47.5707	20	16.13	2.26648	48.7445	20	15.5	2.22178	45.9168	20	15.249	2.20372	44.806	20	15.45	2.21819	45.6948	20	14.5
												21	15.36	2.21172	45.2961	21	11.672	1.928	30.0049	21	14.787	2.17008	42.7852	21	12.53	1.99761	33.3734	21	15.85	2.24672	47.4808	21	16.12	2.26578	48.6992	21	15.45	2.21819	45.6948	21	15.224	2.20191	44.6958	21	15.405	2.21496	45.4953	21	14.476
												22	15.324	2.20913	45.1369	22	11.575	1.91998	29.6316	22	14.742	2.16677	42.5901	22	12.516	1.99649	33.3175	22	15.8	2.24318	47.2563	22	16.12	2.26578	48.6992	22	15.35	2.211	45.2519	22	15.086	2.19191	44.0895	22	15.289	2.20661	44.9824	22	14.401
												23	15.312	2.20826	45.0839	23	11.501	1.91383	29.3479	23	14.739	2.16655	42.5771	23	12.49	1.99442	33.2137	23	15.78	2.24176	47.1666	23	16.12	2.26578	48.6992	23	15.3	2.2074	45.0309	23	14.925	2.18018	43.3856	23	15.24	2.20307	44.7663	23	14.391
												24	15.3	2.2074	45.0309	24	11.412	1.90641	29.0079	24	14.681	2.16229	42.326	24	12.363	1.98425	32.7084	24	15.75	2.23963	47.0321	24	16.11	2.26508	48.6539	24	15.29	2.20668	44.9868	24	14.911	2.17916	43.3246	24	15.193	2.19967	44.5594	24	14.358
												25	15.3	2.2074	45.0309	25	11.232	1.89131	28.3243	25	14.618	2.15764	42.0539	25	12.25	1.97516	32.261	25	15.74	2.23891	46.9874	25	16.11	2.26508	48.6539	25	15.26	2.20451	44.8545	25	14.886	2.17733	43.2156	25	15.189	2.19938	44.5418	25	14.316
												26	15.216	2.20133	44.6606	26	11.099	1.88008	27.8227	26	14.606	2.15676	42.0021	26	12.209	1.97186	32.0992	26	15.73	2.2382	46.9426	26	16.1	2.26437	48.6086	26	15.24	2.20307	44.7663	26	14.824	2.17279	42.9459	26	15.112	2.1938	44.2035	26	14.304
												27	15.189	2.19938	44.5418	27	11.058	1.87661	27.6687	27	14.51	2.14966	41.5887	27	12.185	1.96992	32.0046	27	15.66	2.23322	46.6296	27	16.07	2.26226	48.4728	27	15.22	2.20162	44.6782	27	14.802	2.17118	42.8504	27	15.086	2.19191	44.0895	27	14.225
												28	15.169	2.19793	44.4538	28	10.863	1.85999	26.9401	28	14.485	2.1478	41.4812	28	12.111	1.96393	31.7135	28	15.65	2.2325	46.5849	28	16.04	2.26015	48.3371	28	15.21	2.2009	44.6342	28	14.777	2.16934	42.7419	28	15.074	2.19104	44.0369	28	14.209
												29	15.143	2.19604	44.3396	29	10.806	1.8551	26.7283	29	14.473	2.14691	41.4297	29	12.109	1.96376	31.7056	29	15.65	2.2325	46.5849	29	16.02	2.25874	48.2467	29	15.2	2.20017	44.5902	29	14.761	2.16817	42.6725	29	15.049	2.18922	43.9274	29	14.172
												30	14.975	2.18383	43.6038	30	10.729	1.84848	26.4431	30	14.462	2.1461	41.3825	30	12.003	1.95515	31.2902	30	15.64	2.23179	46.5403	30	16	2.25733	48.1564	30	15.16	2.19728	44.4143	30	14.736	2.16633	42.5641	30	14.937	2.18106	43.4379	30	13.99
												31	14.859	2.17535	43.0981	31	10.708	1.84667	26.3655	31	14.424	2.14328	41.2195	31	11.987	1.95385	31.2277	31	15.62	2.23036	46.451	31	15.98	2.25592	48.0661	31	15.04	2.18856	43.888	31	14.654	2.1603	42.2093	31	14.862	2.17557	43.1112	31	13.966
												32	14.853	2.17491	43.072	32	10.659	1.84244	26.1848	32	14.338	2.13688	40.8514	32	11.901	1.94682	30.8922	32	15.54	2.22464	46.0946	32	15.98	2.25592	48.0661	32	14.99	2.18492	43.6693	32	14.611	2.15712	42.0237	32	14.827	2.17301	42.959	32	13.965
												33	14.829	2.17316	42.9677	33	10.566	1.83438	25.8428	33	14.338	2.13688	40.8514	33	11.889	1.94584	30.8455	33	15.54	2.22464	46.0946	33	15.96	2.25451	47.9759	33	14.9	2.17835	43.2766	33	14.573	2.15432	41.8598	33	14.744	2.16692	42.5988	33	13.954
												34	14.772	2.16898	42.7202	34	10.549	1.83291	25.7805	34	14.318	2.13539	40.7659	34	11.827	1.94076	30.6045	34	15.51	2.2225	45.9612	34	15.95	2.2538	47.9308	34	14.89	2.17762	43.2331	34	14.555	2.15299	41.7823	34	14.65	2.16	42.192	34	13.954
												35	14.652	2.16015	42.2007	35	10.34	1.81466	25.0181	35	14.272	2.13195	40.5696	35	11.773	1.93633	30.3952	35	15.5	2.22178	45.9168	35	15.94	2.25309	47.8858	35	14.88	2.17689	43.1895	35	14.524	2.15069	41.6489	35	14.626	2.15823	42.0884	35	13.856
												36	14.651	2.16007	42.1963	36	10.305	1.81159	24.8912	36	14.209	2.12724	40.3013	36	11.761	1.93534	30.3487	36	15.44	2.21748	45.6504	36	15.92	2.25168	47.7957	36	14.84	2.17396	43.0155	36	14.518	2.15025	41.6231	36	14.594	2.15587	41.9503	36	13.827
												37	14.629	2.15845	42.1013	37	10.206	1.80286	24.5334	37	14.2	2.12657	40.263	37	11.724	1.93229	30.2056	37	15.43	2.21676	45.6061	37	15.91	2.25097	47.7506	37	14.82	2.1725	42.9285	37	14.487	2.14795	41.4898	37	14.569	2.15402	41.8426	37	13.788
												38	14.629	2.15845	42.1013	38	10.158	1.79862	24.3605	38	14.197	2.12634	40.2503	38	11.7	1.93031	30.1129	38	15.42	2.21604	45.5618	38	15.9	2.25027	47.7056	38	14.79	2.1703	42.7983	38	14.445	2.14484	41.3095	38	14.553	2.15284	41.7737	38	13.775
												39	14.603	2.15653	41.9891	39	10.134	1.79649	24.2742	39	14.171	2.1244	40.1397	39	11.676	1.92833	30.0203	39	15.41	2.21532	45.5174	39	15.9	2.25027	47.7056	39	14.71	2.16442	42.4515	39	14.333	2.1365	40.83	39	14.553	2.15284	41.7737	39	13.771
												40	14.479	2.14736	41.4555	40	10.024	1.78672	23.8801	40	14.161	2.12365	40.0973	40	11.645	1.92577	29.9008	40	15.39	2.21388	45.4289	40	15.89	2.24956	47.6606	40	14.71	2.16442	42.4515	40	14.309	2.13471	40.7275	40	14.52	2.1504	41.6317	40	13.735
												41	14.455	2.14558	41.3524	41	10.024	1.78672	23.8801	41	14.117	2.12034	39.9105	41	11.604	1.92238	29.743	41	15.37	2.21244	45.3403	41	15.85	2.24672	47.4808	41	14.69	2.16295	42.3649	41	14.254	2.13061	40.4929	41	14.496	2.14862	41.5285	41	13.733
												42	14.444	2.14476	41.3052	42	9.974	1.78226	23.7016	42	14.113	2.12004	39.8936	42	11.531	1.91632	29.4628	42	15.31	2.20812	45.0751	42	15.84	2.24602	47.4358	42	14.69	2.16295	42.3649	42	14.158	2.12342	40.0845	42	14.496	2.14862	41.5285	42	13.715
												43	14.394	2.14105	41.0909	43	9.817	1.76817	23.1442	43	14.101	2.11914	39.8427	43	11.481	1.91216	29.2714	43	15.3	2.2074	45.0309	43	15.83	2.24531	47.3909	43	14.64	2.15926	42.1488	43	14.074	2.11711	39.7283	43	14.493	2.1484	41.5156	43	13.703
												44	14.394	2.14105	41.0909	44	9.658	1.75379	22.5842	44	14.007	2.11207	39.445	44	11.469	1.91116	29.2255	44	15.29	2.20668	44.9868	44	15.82	2.2446	47.346	44	14.59	2.15557	41.9331	44	14.009	2.11222	39.4534	44	14.473	2.14691	41.4297	44	13.686
												45	14.394	2.14105	41.0909	45	9.588	1.74743	22.3391	45	13.946	2.10746	39.1876	45	11.46	1.91041	29.1911	45	15.28	2.20596	44.9427	45	15.81	2.24389	47.3012	45	14.57	2.1541	41.8469	45	14.008	2.11214	39.4492	45	14.379	2.13993	41.0267	45	13.673
												46	14.383	2.14023	41.0439	46	9.544	1.74341	22.1855	46	13.946	2.10746	39.1876	46	11.354	1.90156	28.7871	46	15.23	2.20234	44.7223	46	15.8	2.24318	47.2563	46	14.48	2.14743	41.4598	46	13.987	2.11056	39.3605	46	14.337	2.1368	40.8471	46	13.658
												47	14.383	2.14023	41.0439	47	9.431	1.73306	21.7927	47	13.896	2.10368	38.977	47	11.345	1.9008	28.7528	47	15.17	2.198	44.4582	47	15.8	2.24318	47.2563	47	14.47	2.14669	41.4168	47	13.975	2.10965	39.3099	47	14.279	2.13248	40.5995	47	13.599
												48	14.382	2.14015	41.0396	48	9.316	1.72246	21.3953	48	13.883	2.1027	38.9223	48	11.303	1.89728	28.5933	48	15.14	2.19583	44.3264	48	15.76	2.24034	47.0769	48	14.38	2.14	41.031	48	13.954	2.10807	39.2213	48	14.222	2.12822	40.3566	48	13.597
												49	14.379	2.13993	41.0267	49	9.099	1.70228	20.6521	49	13.872	2.10186	38.8761	49	11.074	1.87796	27.7288	49	15.14	2.19583	44.3264	49	15.76	2.24034	47.0769	49	14.38	2.14	41.031	49	13.947	2.10754	39.1918	49	14.194	2.12612	40.2375	49	13.584
												50	14.367	2.13904	40.9754	50	9.072	1.69976	20.5603	50	13.871	2.10179	38.8719	50	11.053	1.87618	27.6499	50	15.03	2.18784	43.8442	50	15.75	2.23963	47.0321	50	14.35	2.13777	40.9027	50	13.938	2.10686	39.1539	50	14.177	2.12485	40.1652	50	13.583
												51	14.332	2.13643	40.8257	51	9.047	1.69741	20.4753	51	13.86	2.10096	38.8257	51	10.987	1.87057	27.4027	51	15.02	2.18711	43.8005	51	15.72	2.23749	46.8978	51	14.34	2.13703	40.8599	51	13.883	2.1027	38.9223	51	14.166	2.12402	40.1185	51	13.561
												52	14.332	2.13643	40.8257	52	8.974	1.69055	20.228	52	13.758	2.09321	38.3978	52	10.926	1.86537	27.1748	52	14.98	2.18419	43.6256	52	15.7	2.23607	46.8084	52	14.29	2.1333	40.6464	52	13.846	2.09989	38.7668	52	14.158	2.12342	40.0845	52	13.551
												53	14.19	2.12582	40.2205	53	8.791	1.67322	19.6124	53	13.728	2.09093	38.2723	53	10.922	1.86503	27.1598	53	14.96	2.18273	43.5383	53	15.69	2.23536	46.7636	53	14.28	2.13255	40.6038	53	13.821	2.098	38.6619	53	13.988	2.11063	39.3647	53	13.521
												54	14.19	2.12582	40.2205	54	8.707	1.66521	19.332	54	13.632	2.0836	37.8716	54	10.91	1.86401	27.1151	54	14.93	2.18055	43.4074	54	15.66	2.23322	46.6296	54	14.28	2.13255	40.6038	54	13.789	2.09557	38.5277	54	13.987	2.11056	39.3605	54	13.445
												55	14.186	2.12552	40.2035	55	8.658	1.66052	19.169	55	13.62	2.08269	37.8216	55	10.849	1.85879	26.888	55	14.91	2.17908	43.3202	55	15.66	2.23322	46.6296	55	14.28	2.13255	40.6038	55	13.77	2.09412	38.4481	55	13.956	2.10822	39.2297	55	13.44
												56	14.171	2.1244	40.1397	56	8.644	1.65918	19.1226	56	13.546	2.07702	37.5138	56	10.765	1.85158	26.5763	56	14.83	2.17323	42.972	56	15.64	2.23179	46.5403	56	14.22	2.12807	40.3481	56	13.759	2.09329	38.402	56	13.934	2.10656	39.137	56	13.356
												57	14.164	2.12387	40.11	57	8.583	1.65331	18.9205	57	13.523	2.07526	37.4183	57	10.76	1.85115	26.5578	57	14.8	2.17103	42.8417	57	15.64	2.23179	46.5403	57	14.22	2.12807	40.3481	57	13.728	2.09093	38.2723	57	13.851	2.10027	38.7878	57	13.296
												58	14.164	2.12387	40.11	58	8.576	1.65264	18.8974	58	13.52	2.07503	37.4058	58	10.605	1.83777	25.986	58	14.79	2.1703	42.7983	58	15.62	2.23036	46.451	58	14.21	2.12732	40.3056	58	13.66	2.08574	37.9883	58	13.816	2.09762	38.6409	58	13.211
												59	14.114	2.12012	39.8978	59	8.571	1.65216	18.8808	59	13.482	2.07211	37.2482	59	10.598	1.83716	25.9603	59	14.73	2.16589	42.5381	59	15.58	2.22751	46.2727	59	14.2	2.12657	40.263	59	13.633	2.08368	37.8757	59	13.732	2.09123	38.2891	59	13.199
												60	14.114	2.12012	39.8978	60	8.535	1.64868	18.762	60	13.48	2.07195	37.2399	60	10.531	1.83134	25.7145	60	14.73	2.16589	42.5381	60	15.58	2.22751	46.2727	60	14.19	2.12582	40.2205	60	13.592	2.08054	37.705	60	13.702	2.08895	38.1636	60	13.101
												61	14.099	2.11899	39.8342	61	8.513	1.64656	18.6895	61	13.47	2.07119	37.1985	61	10.493	1.82804	25.5755	61	14.72	2.16516	42.4948	61	15.58	2.22751	46.2727	61	14.19	2.12582	40.2205	61	13.575	2.07924	37.6343	61	13.545	2.07694	37.5096	61	13.079
												62	14.09	2.11832	39.7961	62	8.467	1.6421	18.5382	62	13.394	2.06533	36.8841	62	10.49	1.82778	25.5645	62	14.68	2.16221	42.3217	62	15.57	2.22679	46.2282	62	14.18	2.12507	40.178	62	13.546	2.07702	37.5138	62	13.52	2.07503	37.4058	62	13.077
												63	14.078	2.11741	39.7453	63	8.453	1.64074	18.4923	63	13.358	2.06256	36.7355	63	10.49	1.82778	25.5645	63	14.6	2.15631	41.9762	63	15.57	2.22679	46.2282	63	14.18	2.12507	40.178	63	13.534	2.0761	37.4639	63	13.515	2.07464	37.3851	63	12.996
												64	14.038	2.1144	39.576	64	8.382	1.63384	18.2598	64	13.345	2.06155	36.6819	64	10.481	1.82699	25.5316	64	14.57	2.1541	41.8469	64	15.56	2.22608	46.1837	64	14.18	2.12507	40.178	64	13.45	2.06965	37.1157	64	13.509	2.07418	37.3602	64	12.946
												65	13.983	2.11026	39.3436	65	8.376	1.63325	18.2402	65	13.321	2.0597	36.583	65	10.466	1.82568	25.4768	65	14.53	2.15114	41.6747	65	15.55	2.22536	46.1391	65	14.11	2.11982	39.8809	65	13.433	2.06834	37.0453	65	13.485	2.07234	37.2606	65	12.91
												66	13.983	2.11026	39.3436	66	8.344	1.63013	18.1357	66	13.296	2.05776	36.48	66	10.456	1.82481	25.4403	66	14.53	2.15114	41.6747	66	15.54	2.22464	46.0946	66	14.1	2.11907	39.8385	66	13.395	2.06541	36.8882	66	13.484	2.07226	37.2565	66	12.846
												67	13.936	2.10671	39.1454	67	8.284	1.62426	17.9405	67	13.1	2.04254	35.6764	67	10.381	1.81825	25.1671	67	14.52	2.1504	41.6317	67	15.54	2.22464	46.0946	67	14.09	2.11832	39.7961	67	13.394	2.06533	36.8841	67	13.47	2.07119	37.1985	67	12.838
												68	13.883	2.1027	38.9223	68	8.176	1.61364	17.5908	68	13.042	2.03801	35.4397	68	10.373	1.81755	25.138	68	14.52	2.1504	41.6317	68	15.54	2.22464	46.0946	68	14.08	2.11756	39.7537	68	13.37	2.06348	36.785	68	13.37	2.06348	36.785	68	12.834
												69	13.851	2.10027	38.7878	69	8.175	1.61354	17.5876	69	13.015	2.0359	35.3297	69	10.358	1.81624	25.0835	69	14.5	2.14891	41.5457	69	15.51	2.2225	45.9612	69	14.06	2.11606	39.6691	69	13.308	2.05869	36.5294	69	13.37	2.06348	36.785	69	12.827
												70	13.742	2.09199	38.3309	70	8.168	1.61285	17.565	70	12.982	2.03332	35.1954	70	10.252	1.80692	24.6994	70	14.5	2.14891	41.5457	70	15.5	2.22178	45.9168	70	14.03	2.1138	39.5422	70	13.295	2.05769	36.4759	70	13.33	2.06039	36.6201	70	12.81
												71	13.724	2.09062	38.2556	71	8.156	1.61166	17.5263	71	12.978	2.03301	35.1792	71	10.154	1.79827	24.3461	71	14.48	2.14743	41.4598	71	15.47	2.21963	45.7835	71	13.98	2.11003	39.331	71	13.21	2.0511	36.1267	71	13.306	2.05854	36.5212	71	12.761
												72	13.712	2.08971	38.2054	72	8.071	1.60324	17.253	72	12.922	2.02862	34.9517	72	10.13	1.79614	24.2598	72	14.43	2.14372	41.2452	72	15.44	2.21748	45.6504	72	13.94	2.10701	39.1623	72	13.207	2.05087	36.1144	72	13.295	2.05769	36.4759	72	12.631
												73	13.712	2.08971	38.2054	73	8.009	1.59707	17.0546	73	12.893	2.02634	34.8341	73	10.083	1.79197	24.0912	73	14.42	2.14298	41.2023	73	15.44	2.21748	45.6504	73	13.91	2.10474	39.0359	73	13.019	2.03622	35.346	73	13.283	2.05676	36.4266	73	12.535
												74	13.694	2.08834	38.1302	74	7.997	1.59587	17.0163	74	12.755	2.01547	34.2764	74	10.069	1.79072	24.041	74	14.42	2.14298	41.2023	74	15.42	2.21604	45.5618	74	13.89	2.10323	38.9518	74	13.012	2.03567	35.3175	74	13.27	2.05575	36.3731	74	12.5
												75	13.686	2.08773	38.0968	75	7.887	1.58486	16.6664	75	12.743	2.01452	34.228	75	3.926	1.11818	23.9077	75	14.38	2.14	41.031	75	15.42	2.21604	45.5618	75	13.87	2.10171	38.8677	75	13.007	2.03528	35.2971	75	13.213	2.05133	36.139	75	12.435
												76	13.667	2.08628	38.0175	76	7.873	1.58345	16.622	76	12.72	2.0127	34.1354	76	9.87	1.77294	23.3319	76	14.37	2.13926	40.9882	76	15.4	2.2146	45.4731	76	13.78	2.09488	38.49	76	12.938	2.02987	35.0167	76	13.149	2.04636	35.8767	76	12.359
												77	13.661	2.08582	37.9925	77	7.863	1.58245	16.5904	77	12.708	2.01175	34.0871	77	9.817	1.76817	23.1442	77	14.36	2.13852	40.9454	77	15.4	2.2146	45.4731	77	13.77	2.09412	38.4481	77	12.93	2.02924	34.9842	77	13.149	2.04636	35.8767	77	12.311
												78	13.65	2.08498	37.9466	78	7.846	1.58074	16.5366	78	12.705	2.01151	34.075	78	9.769	1.76384	22.9747	78	14.36	2.13852	40.9454	78	15.38	2.21316	45.3846	78	13.71	2.08956	38.1971	78	12.907	2.02744	34.8909	78	13.145	2.04605	35.8604	78	12.276
												79	13.631	2.08353	37.8674	79	7.822	1.57832	16.4608	79	12.68	2.00953	33.9745	79	9.747	1.76186	22.8971	79	14.34	2.13703	40.8599	79	15.36	2.21172	45.2961	79	13.69	2.08803	38.1135	79	12.888	2.02595	34.8139	79	13.141	2.04574	35.844	79	12.272
												80	13.557	2.07786	37.5595	80	7.636	1.55944	15.8772	80	12.622	2.00493	33.7416	80	9.65	1.75307	22.5561	80	14.34	2.13703	40.8599	80	15.34	2.21028	45.2077	80	13.68	2.08727	38.0718	80	12.882	2.02547	34.7896	80	13.132	2.04503	35.8072	80	12.269
												81	13.557	2.07786	37.5595	81	7.627	1.55852	15.8491	81	12.549	1.99912	33.4493	81	9.614	1.7498	22.43	81	14.34	2.13703	40.8599	81	15.34	2.21028	45.2077	81	13.64	2.08421	37.9049	81	12.868	2.02437	34.7329	81	13.117	2.04387	35.7459	81	12.214
												82	13.499	2.07341	37.3187	82	7.594	1.55514	15.7463	82	12.542	1.99857	33.4214	82	9.567	1.74551	22.2658	82	14.33	2.13628	40.8172	82	15.32	2.20884	45.1193	82	13.6	2.08116	37.7383	82	12.857	2.02351	34.6883	82	13.091	2.04184	35.6396	82	12.12
												83	13.489	2.07265	37.2772	83	7.57	1.55268	15.6718	83	12.537	1.99817	33.4014	83	9.54	1.74305	22.1716	83	14.3	2.13404	40.6891	83	15.32	2.20884	45.1193	83	13.52	2.07503	37.4058	83	12.814	2.02012	34.5145	83	13.021	2.03637	35.3542	83	12.11
												84	13.479	2.07188	37.2358	84	7.54	1.5496	15.5787	84	12.505	1.99562	33.2736	84	9.514	1.74067	22.081	84	14.29	2.1333	40.6464	84	15.3	2.2074	45.0309	84	13.5	2.07349	37.3228	84	12.769	2.01657	34.3328	84	13.007	2.03528	35.2971	84	12.039
												85	13.441	2.06895	37.0784	85	7.521	1.54765	15.5198	85	12.492	1.99458	33.2217	85	9.495	1.73893	22.0149	85	14.28	2.13255	40.6038	85	15.29	2.20668	44.9868	85	13.46	2.07042	37.1571	85	12.694	2.01064	34.0308	85	12.982	2.03332	35.1954	85	12.027
												86	13.441	2.06895	37.0784	86	7.521	1.54765	15.5198	86	12.477	1.99338	33.1619	86	9.494	1.73884	22.0114	86	14.19	2.12582	40.2205	86	15.25	2.20379	44.8104	86	13.42	2.06734	36.9916	86	12.691	2.0104	34.0187	86	12.966	2.03207	35.1304	86	11.885
												87	13.369	2.06341	36.7809	87	7.518	1.54734	15.5106	87	12.465	1.99242	33.1141	87	9.476	1.73719	21.9488	87	14.18	2.12507	40.178	87	15.22	2.20162	44.6782	87	13.41	2.06657	36.9502	87	12.592	2.00255	33.6214	87	12.894	2.02642	34.8382	87	11.858
												88	13.369	2.06341	36.7809	88	7.451	1.54043	15.3037	88	12.38	1.98562	32.7759	88	9.74555	1.73394	21.8257	88	14.13	2.12132	39.9657	88	15.19	2.19945	44.5462	88	13.41	2.06657	36.9502	88	12.566	2.00048	33.5173	88	12.883	2.02555	34.7936	88	11.858
												89	13.343	2.0614	36.6737	89	7.436	1.53888	15.2575	89	12.377	1.98538	32.764	89	9.431	1.73306	21.7927	89	14.12	2.12057	39.9233	89	15.17	2.198	44.4582	89	13.35	2.06194	36.7025	89	12.563	2.00024	33.5053	89	12.869	2.02445	34.7369	89	11.854
												90	13.332	2.06055	36.6283	90	7.423	1.53753	15.2175	90	12.32	1.9808	32.5379	90	9.37	1.72745	21.5816	90	14.08	2.11756	39.7537	90	15.16	2.19728	44.4143	90	13.34	2.06117	36.6613	90	12.491	1.9945	33.2177	90	12.858	2.02359	34.6924	90	11.834
												91	13.331	2.06047	36.6242	91	7.337	1.5286	14.9538	91	12.308	1.97983	32.4904	91	9.315	1.72237	21.3918	91	14.02	2.11305	39.4999	91	15.1	2.19292	44.1509	91	13.3	2.05807	36.4965	91	12.481	1.9937	33.1778	91	12.839	2.02209	34.6155	91	11.83
												92	13.312	2.059	36.5459	92	7.277	1.52234	14.7707	92	12.272	1.97694	32.348	92	9.199	1.71161	20.9935	92	14.01	2.11229	39.4576	92	15.1	2.19292	44.1509	92	13.3	2.05807	36.4965	92	12.468	1.99266	33.126	92	12.828	2.02122	34.571	92	11.816
												93	13.312	2.059	36.5459	93	6.93056	1.44965	14.767	93	12.26	1.97597	32.3005	93	9.195	1.71124	20.9798	93	14	2.11154	39.4154	93	15.09	2.1922	44.107	93	13.29	2.0573	36.4554	93	12.456	1.9917	33.0782	93	12.808	2.01965	34.4902	93	11.815
												94	13.305	2.05846	36.5171	94	7.253	1.51983	14.6977	94	12.242	1.97452	32.2294	94	9.176	1.70947	20.9148	94	14	2.11154	39.4154	94	15.08	2.19147	44.0632	94	13.29	2.0573	36.4554	94	12.455	1.99162	33.0742	94	12.791	2.01831	34.4216	94	11.751
												95	13.283	2.05676	36.4266	95	7.238	1.51825	14.6522	95	12.224	1.97307	32.1584	95	9.048	1.69751	20.4787	95	13.99	2.11079	39.3732	95	15.07	2.19074	44.0194	95	13.27	2.05575	36.3731	95	12.43	1.98962	32.9747	95	12.744	2.0146	34.232	95	11.677
												96	13.211	2.05118	36.1308	96	7.169	1.511	14.4431	96	12.206	1.97161	32.0874	96	9.043	1.69704	20.4617	96	13.95	2.10777	39.2044	96	15.07	2.19074	44.0194	96	13.27	2.05575	36.3731	96	12.419	1.98874	32.9309	96	12.744	2.0146	34.232	96	11.64
												97	13.21	2.0511	36.1267	97	7.125	1.50636	14.3104	97	12.193	1.97056	32.0361	97	9.001	1.69309	20.3194	97	13.94	2.10701	39.1623	97	15.06	2.19002	43.9756	97	13.24	2.05343	36.2498	97	12.407	1.98778	32.8832	97	12.713	2.01214	34.1072	97	11.615
												98	13.187	2.04931	36.0324	98	7.124	1.50625	14.3074	98	12.192	1.97048	32.0322	98	8.98	1.69112	20.2483	98	13.93	2.10625	39.1202	98	15.03	2.18784	43.8442	98	13.23	2.05265	36.2088	98	12.405	1.98762	32.8753	98	12.706	2.01159	34.079	98	11.594
												99	13.144	2.04597	35.8563	99	7.092	1.50286	14.2111	99	12.179	1.96943	31.9809	99	8.966	1.6898	20.201	99	13.9	2.10398	38.9938	99	15.02	2.18711	43.8005	99	13.23	2.05265	36.2088	99	12.405	1.98762	32.8753	99	12.685	2.00993	33.9946	99	11.581
												100	13.144	2.04597	35.8563	100	7.082	1.5018	14.181	100	12.179	1.96943	31.9809	100	8.943	1.68763	20.1233	100	13.84	2.09944	38.7416	100	15	2.18565	43.713	100	13.21	2.0511	36.1267	100	12.382	1.98578	32.7839	100	12.621	2.00485	33.7376	100	11.52
												101	13.137	2.04542	35.8276	101	7.043	1.49766	14.0641	101	12.164	1.96822	31.9219	101	8.885	1.68215	19.9278	101	13.83	2.09868	38.6997	101	15	2.18565	43.713	101	13.21	2.0511	36.1267	101	12.347	1.98297	32.645	101	12.612	2.00414	33.7015	101	11.484
												102	13.114	2.04363	35.7336	102	7.004	1.49351	13.9474	102	12.142	1.96644	31.8353	102	8.871	1.68082	19.8808	102	13.82	2.09792	38.6577	102	14.99	2.18492	43.6693	102	13.21	2.0511	36.1267	102	12.288	1.97823	32.4112	102	12.549	1.99912	33.4493	102	11.469
												103	13.114	2.04363	35.7336	103	6.977	1.49063	13.8668	103	12.116	1.96433	31.7331	103	8.847	1.67855	19.8001	103	13.82	2.09792	38.6577	103	14.95	2.18201	43.4946	103	13.19	2.04955	36.0447	103	12.267	1.97653	32.3282	103	12.529	1.99753	33.3694	103	11.46
												104	13.101	2.04262	35.6805	104	6.972	1.49009	13.8519	104	12.104	1.96336	31.686	104	8.835	1.67741	19.7599	104	13.81	2.09716	38.6157	104	14.94	2.18128	43.451	104	13.17	2.04799	35.9627	104	12.261	1.97605	32.3045	104	12.493	1.99466	33.2257	104	11.459
												105	13.089	2.04168	35.6315	105	6.97	1.48988	13.846	105	12.041	1.95824	31.4389	105	8.753	1.6696	19.4854	105	13.76	2.09336	38.4062	105	14.88	2.17689	43.1895	105	13.16	2.04721	35.9218	105	12.247	1.97492	32.2492	105	12.41	1.98802	32.8951	105	11.45
												106	13.066	2.03989	35.5376	106	6.823	1.47409	13.4103	106	12.007	1.95548	31.3059	106	8.74	1.66836	19.442	106	13.73	2.09108	38.2807	106	14.87	2.17616	43.146	106	13.16	2.04721	35.9218	106	12.216	1.97242	32.1268	106	12.41	1.98802	32.8951	106	11.39
												107	13.066	2.03989	35.5376	107	6.703	1.46107	13.058	107	12.004	1.95523	31.2941	107	8.728	1.66722	19.402	107	13.72	2.09032	38.2389	107	14.85	2.1747	43.059	107	13.15	2.04644	35.8808	107	12.192	1.97048	32.0322	107	12.396	1.9869	32.8395	107	11.325
												108	13.055	2.03903	35.4927	108	6.605	1.45035	12.7727	108	11.968	1.9523	31.1535	108	8.691	1.66368	19.2787	108	13.65	2.08498	37.9466	108	14.84	2.17396	43.0155	108	13.15	2.04644	35.8808	108	12.188	1.97016	32.0164	108	12.385	1.98602	32.7958	108	11.313
												109	13.054	2.03895	35.4886	109	6.508	1.43966	12.4924	109	11.875	1.9447	30.791	109	8.555	1.65061	18.828	109	13.62	2.08269	37.8216	109	14.84	2.17396	43.0155	109	13.13	2.04488	35.799	109	12.18	1.96951	31.9849	109	12.371	1.9849	32.7402	109	11.286
												110	13.054	2.03895	35.4886	110	6.496	1.43833	12.4578	110	11.863	1.94371	30.7444	110	8.543	1.64945	18.7884	110	13.6	2.08116	37.7383	110	14.83	2.17323	42.972	110	13.05	2.03864	35.4723	110	12.172	1.96887	31.9534	110	12.3	1.97919	32.4587	110	11.243
												111	13.016	2.03598	35.3338	111	6.484	1.437	12.4233	111	11.828	1.94084	30.6084	111	8.512	1.64646	18.6862	111	13.56	2.07809	37.5719	111	14.82	2.1725	42.9285	111	13.04	2.03786	35.4316	111	12.135	1.96587	31.8078	111	12.287	1.97814	32.4073	111	11.236
												112	13.008	2.03536	35.3012	112	6.46	1.43434	12.3544	112	11.801	1.93863	30.5037	112	8.477	1.64307	18.5711	112	13.54	2.07656	37.4888	112	14.82	2.1725	42.9285	112	13.03	2.03708	35.3908	112	12.117	1.96441	31.7371	112	12.24	1.97436	32.2215	112	11.228
												113	12.957	2.03136	35.0938	113	6.413	1.42911	12.2198	113	11.728	1.93262	30.2211	113	8.349	1.63062	18.152	113	13.53	2.07579	37.4473	113	14.8	2.17103	42.8417	113	13.02	2.03629	35.3501	113	12.11	1.96385	31.7096	113	12.167	1.96846	31.9337	113	11.223
												114	12.937	2.02979	35.0126	114	6.399	1.42755	12.1799	114	11.716	1.93163	30.1747	114	8.338	1.62954	18.1162	114	13.51	2.07426	37.3643	114	14.8	2.17103	42.8417	114	12.98	2.03316	35.1873	114	12.098	1.96287	31.6624	114	12.147	1.96684	31.855	114	11.208
												115	12.937	2.02979	35.0126	115	6.35	1.42207	12.0402	115	11.707	1.93089	30.1399	115	8.318	1.62759	18.051	115	13.5	2.07349	37.3228	115	14.78	2.16956	42.7549	115	12.97	2.03238	35.1466	115	12.054	1.9593	31.4899	115	12.13	1.96547	31.7881	115	11.177
												116	12.857	2.02351	34.6883	116	6.318	1.41849	11.9493	116	11.699	1.93023	30.109	116	8.284	1.62426	17.9405	116	13.46	2.07042	37.1571	116	14.78	2.16956	42.7549	116	12.96	2.0316	35.106	116	12.012	1.95588	31.3254	116	12.13	1.96547	31.7881	116	11.118
												117	12.822	2.02075	34.5468	117	6.316	1.41826	11.9437	117	11.671	1.92792	30.001	117	8.224	1.61837	17.7459	117	13.43	2.06811	37.0329	117	14.78	2.16956	42.7549	117	12.94	2.03003	35.0248	117	12.012	1.95588	31.3254	117	12.123	1.9649	31.7606	117	11.086
												118	12.797	2.01878	34.4458	118	6.15	1.3995	11.4759	118	11.605	1.92246	29.7469	118	8.197	1.61571	17.6586	118	13.42	2.06734	36.9916	118	14.76	2.1681	42.6681	118	12.92	2.02846	34.9436	118	12.006	1.95539	31.302	118	12.092	1.96239	31.6389	118	11.049
												119	12.776	2.01712	34.361	119	6.138	1.39813	11.4423	119	11.605	1.92246	29.7469	119	8.136	1.60968	17.4619	119	13.42	2.06734	36.9916	119	14.75	2.16736	42.6248	119	12.92	2.02846	34.9436	119	11.979	1.95319	31.1964	119	12.086	1.9619	31.6153	119	11.049
												120	12.704	2.01143	34.071	120	6.054	1.38853	11.2082	120	11.581	1.92047	29.6547	120	8.136	1.60968	17.4619	120	13.39	2.06503	36.8676	120	14.74	2.16663	42.5814	120	12.9	2.02689	34.8625	120	11.976	1.95295	31.1847	120	12.076	1.96109	31.5761	120	11.035
												121	12.698	2.01096	34.0468	121	6.044	1.38739	11.1805	121	11.55	1.9179	29.5357	121	7.958	1.59198	16.892	121	13.39	2.06503	36.8676	121	14.72	2.16516	42.4948	121	12.89	2.0261	34.822	121	11.967	1.95222	31.1496	121	12.057	1.95954	31.5016	121	11.033
												122	12.676	2.00921	33.9584	122	6.026	1.38532	11.1306	122	11.535	1.91666	29.4782	122	7.942	1.59038	16.841	122	13.38	2.06425	36.8263	122	14.72	2.16516	42.4948	122	12.84	2.02217	34.6196	122	11.942	1.95018	31.052	122	11.997	1.95466	31.2668	122	11.013
												123	12.674	2.00906	33.9504	123	5.848	1.36471	10.6411	123	11.495	1.91333	29.325	123	7.937	1.58988	16.8251	123	13.34	2.06117	36.6613	123	14.71	2.16442	42.4515	123	12.83	2.02138	34.5791	123	11.901	1.94682	30.8922	123	11.929	1.94911	31.0013	123	10.998
												124	12.653	2.00739	33.866	124	5.826	1.36214	10.5811	124	11.466	1.91091	29.2141	124	7.924	1.58857	16.7838	124	13.33	2.06039	36.6201	124	14.7	2.16368	42.4082	124	12.81	2.01981	34.4983	124	11.888	1.94576	30.8416	124	11.88	1.94511	30.8105	124	10.988
												125	12.653	2.00739	33.866	125	5.824	1.3619	10.5756	125	11.446	1.90925	29.1377	125	7.792	1.57529	16.3662	125	13.32	2.05962	36.5789	125	14.7	2.16368	42.4082	125	12.77	2.01665	34.3368	125	11.864	1.9438	30.7483	125	11.867	1.94404	30.7599	125	10.951
												126	12.619	2.00469	33.7296	126	5.812	1.3605	10.543	126	11.446	1.90925	29.1377	126	7.733	1.56931	16.1806	126	13.32	2.05962	36.5789	126	14.68	2.16221	42.3217	126	12.72	2.0127	34.1354	126	11.82	1.94019	30.5774	126	11.854	1.94298	30.7094	126	10.893
												127	12.607	2.00374	33.6815	127	5.754	1.35369	10.3855	127	11.415	1.90666	29.0194	127	7.568	1.55248	15.6655	127	13.31	2.05885	36.5377	127	14.68	2.16221	42.3217	127	12.72	2.0127	34.1354	127	11.799	1.93846	30.4959	127	11.766	1.93575	30.3681	127	10.887
												128	12.6	2.00318	33.6535	128	5.718	1.34945	10.2882	128	11.402	1.90557	28.9698	128	7.518	1.54734	15.5106	128	13.3	2.05807	36.4965	128	14.66	2.16074	42.2352	128	12.72	2.0127	34.1354	128	11.799	1.93846	30.4959	128	11.753	1.93468	30.3178	128	10.857
												129	12.559	1.99992	33.4893	129	5.683	1.34532	10.1939	129	11.334	1.89988	28.711	129	7.366	1.53162	15.0426	129	13.27	2.05575	36.3731	129	14.65	2.16	42.192	129	12.68	2.00953	33.9745	129	11.716	1.93163	30.1747	129	11.696	1.92998	30.0975	129	10.839
												130	12.55	1.9992	33.4533					130	11.323	1.89896	28.6692	130	7.336	1.5285	14.9507	130	13.24	2.05343	36.2498	130	14.64	2.15926	42.1488	130	12.68	2.00953	33.9745	130	11.664	1.92734	29.974	130	11.676	1.92833	30.0203	130	10.833
												131	12.55	1.9992	33.4533					131	11.262	1.89384	28.4379	131	7.222	1.51658	14.6036	131	13.23	2.05265	36.2088	131	14.63	2.15853	42.1057	131	12.67	2.00874	33.9343	131	11.605	1.92246	29.7469	131	11.666	1.92751	29.9817	131	10.808
												132	12.527	1.99737	33.3614					132	11.177	1.88668	28.1165	132	7.217	1.51605	14.5884	132	13.22	2.05188	36.1677	132	14.62	2.15779	42.0625	132	12.65	2.00715	33.854	132	11.556	1.9184	29.5587	132	11.653	1.92643	29.9316	132	10.787
												133	12.498	1.99506	33.2456					133	11.153	1.88465	28.026	133	7.197	1.51395	14.5278	133	13.2	2.05032	36.0857	133	14.61	2.15705	42.0193	133	12.64	2.00636	33.8138	133	11.541	1.91715	29.5012	133	11.635	1.92495	29.8623	133	10.785
												134	12.498	1.99506	33.2456					134	11.153	1.88465	28.026	134	7.133	1.5072	14.3345	134	13.14	2.04566	35.8399	134	14.61	2.15705	42.0193	134	12.63	2.00557	33.7737	134	11.53	1.91624	29.459	134	11.625	1.92412	29.8238	134	10.781
												135	12.49	1.99442	33.2137					135	11.152	1.88457	28.0223	135	7.103	1.50403	14.2442	135	13.13	2.04488	35.799	135	14.57	2.1541	41.8469	135	12.63	2.00557	33.7737	135	11.456	1.91008	29.1758	135	11.616	1.92337	29.7892	135	10.758
												136	12.484	1.99394	33.1898					136	11.076	1.87813	27.7363	136	7.086	1.50223	14.193	136	13.13	2.04488	35.799	136	14.56	2.15336	41.8038	136	12.61	2.00398	33.6935	136	11.419	1.90699	29.0346	136	11.59	1.92122	29.6892	136	10.744
												137	12.445	1.99082	33.0344					137	11.051	1.87601	27.6424	137	6.952	1.48796	13.7924	137	13.1	2.04254	35.6764	137	14.55	2.15262	41.7608	137	12.61	2.00398	33.6935	137	11.37	1.9029	28.8479	137	11.564	1.91906	29.5894	137	10.741
												138	12.417	1.98858	32.923					138	11.026	1.87389	27.5487	138	6.869	1.47905	13.5461	138	13.09	2.04176	35.6355	138	14.53	2.15114	41.6747	138	12.6	2.00318	33.6535	138	11.37	1.9029	28.8479	138	11.542	1.91724	29.505	138	10.682
												139	12.393	1.98666	32.8276					139	11.005	1.8721	27.47	139	6.785	1.46998	13.2984	139	13.08	2.04098	35.5947	139	14.52	2.1504	41.6317	139	12.56	2	33.4933	139	11.352	1.90139	28.7794	139	11.466	1.91091	29.2141	139	10.656
												140	12.382	1.98578	32.7839					140	10.997	1.87142	27.4401	140	6.778	1.46922	13.2778	140	13.06	2.03942	35.5131	140	14.52	2.1504	41.6317	140	12.52	1.99681	33.3335	140	11.352	1.90139	28.7794	140	11.44	1.90875	29.1147	140	10.554
												141	12.382	1.98578	32.7839					141	10.943	1.86682	27.2382	141	6.774	1.46878	13.2661	141	13.01	2.03551	35.3094	141	14.5	2.14891	41.5457	141	12.44	1.99042	33.0145	141	11.329	1.89946	28.692	141	11.389	1.90449	28.9203	141	10.527
												142	12.382	1.98578	32.7839					142	10.913	1.86426	27.1263	142	6.665	1.45692	12.9471	142	12.97	2.03238	35.1466	142	14.48	2.14743	41.4598	142	12.43	1.98962	32.9747	142	11.296	1.8967	28.5668	142	11.371	1.90298	28.8517	142	10.474
												143	12.359	1.98393	32.6926					143	10.913	1.86426	27.1263	143	6.665	1.45692	12.9471	143	12.97	2.03238	35.1466	143	14.48	2.14743	41.4598	143	12.42	1.98882	32.9349	143	11.278	1.89518	28.4985	143	11.371	1.90298	28.8517	143	10.448
												144	12.293	1.97863	32.431					144	10.901	1.86324	27.0815	144	6.588	1.44848	12.7234	144	12.96	2.0316	35.106	144	14.48	2.14743	41.4598	144	12.4	1.98722	32.8554	144	11.234	1.89148	28.3319	144	11.352	1.90139	28.7794	144	10.425
												145	12.293	1.97863	32.431					145	10.893	1.86255	27.0517	145	6.487	1.43733	12.432	145	12.96	2.0316	35.106	145	14.41	2.14224	41.1595	145	12.37	1.98481	32.7362	145	11.152	1.88457	28.0223	145	11.352	1.90139	28.7794	145	10.424
												146	12.258	1.97581	32.2926					146	10.881	1.86153	27.007	146	6.393	1.42688	12.1627	146	12.94	2.03003	35.0248	146	14.34	2.13703	40.8599	146	12.32	1.9808	32.5379	146	11.106	1.88068	27.8491	146	11.317	1.89846	28.6465	146	10.376
												147	12.233	1.97379	32.1939					147	10.876	1.8611	26.9884	147	6.358	1.42297	12.063	147	12.93	2.02924	34.9842	147	14.33	2.13628	40.8172	147	12.31	1.98	32.4983	147	11.089	1.87924	27.7851	147	11.306	1.89753	28.6047	147	10.352
												148	12.209	1.97186	32.0992					148	10.876	1.8611	26.9884	148	6.138	1.39813	11.4423	148	12.88	2.02532	34.7815	148	14.32	2.13553	40.7745	148	12.31	1.98	32.4983	148	11.052	1.8761	27.6462	148	11.305	1.89745	28.6009	148	10.34
												149	12.201	1.97121	32.0676					149	10.865	1.86016	26.9475	149	6.136	1.39791	11.4367	149	12.85	2.02296	34.66	149	14.31	2.13479	40.7318	149	12.3	1.97919	32.4587	149	11.001	1.87176	27.455	149	11.294	1.89653	28.5592	149	10.34
												150	12.201	1.97121	32.0676					150	10.851	1.85896	26.8954	150	6.055	1.38865	11.211	150	12.84	2.02217	34.6196	150	14.31	2.13479	40.7318	150	12.29	1.97839	32.4192	150	10.996	1.87134	27.4363	150	11.209	1.88938	28.2374	150	10.328
												151	12.196	1.97081	32.0479					151	10.756	1.8508	26.543	151	6.049	1.38796	11.1944	151	12.82	2.02059	34.5387	151	14.3	2.13404	40.6891	151	12.27	1.97678	32.3401	151	10.95	1.86742	27.2643	151	11.185	1.88735	28.1467	151	10.301
												152	12.19	1.97032	32.0243					152	10.732	1.84874	26.4542	152	5.926	1.37378	10.8547	152	12.81	2.01981	34.4983	152	14.29	2.1333	40.6464	152	12.27	1.97678	32.3401	152	10.936	1.86623	27.2121	152	11.176	1.88659	28.1128	152	10.292
												153	12.178	1.96935	31.977					153	10.701	1.84607	26.3397	153	5.874	1.36774	10.7121	153	12.8	2.01902	34.4579	153	14.28	2.13255	40.6038	153	12.24	1.97436	32.2215	153	10.926	1.86537	27.1748	153	11.164	1.88558	28.0675	153	10.289
												154	12.176	1.96919	31.9691					154	10.698	1.84581	26.3286	154	5.787	1.35757	10.475	154	12.8	2.01902	34.4579	154	14.28	2.13255	40.6038	154	12.21	1.97194	32.1031	154	10.889	1.86221	27.0368	154	11.14	1.88355	27.977	154	10.28
												155	12.176	1.96919	31.9691					155	10.672	1.84356	26.2327	155	5.736	1.35157	10.3368	155	12.8	2.01902	34.4579	155	14.27	2.1318	40.5611	155	12.19	1.97032	32.0243	155	10.889	1.86221	27.0368	155	11.14	1.88355	27.977	155	10.279
												156	12.092	1.96239	31.6389					156	10.663	1.84279	26.1995	156	5.666	1.3433	10.1482	156	12.78	2.01744	34.3772	156	14.27	2.1318	40.5611	156	12.19	1.97032	32.0243	156	10.888	1.86213	27.0331	156	11.108	1.88085	27.8566	156	10.226
												157	12.085	1.96182	31.6114					157	10.662	1.8427	26.1958					157	12.76	2.01586	34.2965	157	14.26	2.13106	40.5185	157	12.15	1.96709	31.8668	157	10.852	1.85905	26.8992	157	11.102	1.88034	27.834	157	10.226
												158	12.085	1.96182	31.6114					158	10.6	1.83733	25.9677					158	12.73	2.01349	34.1756	158	14.26	2.13106	40.5185	158	11.9507	1.93325	31.8031	158	10.838	1.85785	26.8471	158	11.047	1.87567	27.6274	158	10.196
												159	12.07	1.9606	31.5526					159	10.6	1.83733	25.9677					159	12.71	2.01191	34.0951	159	14.22	2.12807	40.3481	159	12.13	1.96547	31.7881	159	10.801	1.85467	26.7098	159	11.034	1.87457	27.5787	159	10.161
												160	12.07	1.9606	31.5526					160	10.576	1.83525	25.8795					160	12.7	2.01112	34.0549	160	14.22	2.12807	40.3481	160	12.12	1.96466	31.7488	160	10.788	1.85356	26.6615	160	11.009	1.87245	27.485	160	10.139
												161	12.067	1.96036	31.5408					161	10.54	1.83213	25.7475					161	12.65	2.00715	33.854	161	14.22	2.12807	40.3481	161	12.12	1.96466	31.7488	161	10.741	1.84951	26.4875	161	10.996	1.87134	27.4363	161	10.109
												162	12.063	1.96003	31.5251					162	10.53	1.83126	25.7109					162	12.59	2.00239	33.6134	162	14.21	2.12732	40.3056	162	12.09	1.96222	31.631	162	10.738	1.84926	26.4764	162	10.987	1.87057	27.4027	162	10.075
												163	12.063	1.96003	31.5251					163	10.488	1.8276	25.5572					163	12.56	2	33.4933	163	14.17	2.12432	40.1355	163	12.07	1.9606	31.5526	163	10.726	1.84822	26.432	163	10.971	1.86921	27.3428	163	10.054
												164	12.055	1.95938	31.4938					164	10.46	1.82516	25.4549					164	12.55	1.9992	33.4533	164	14.16	2.12357	40.093	164	11.99	1.95409	31.2394	164	10.703	1.84624	26.3471	164	10.964	1.86861	27.3167	164	10.016
												165	12.046	1.95865	31.4585					165	10.453	1.82455	25.4294					165	12.54	1.99841	33.4134	165	14.16	2.12357	40.093	165	11.96	1.95164	31.1222	165	10.701	1.84607	26.3397	165	10.917	1.8646	27.1412	165	9.986
												166	12.046	1.95865	31.4585					166	10.443	1.82368	25.3929					166	12.52	1.99681	33.3335	166	14.13	2.12132	39.9657	166	11.94	1.95001	31.0442	166	10.68	1.84425	26.2622	166	10.914	1.86435	27.13	166	9.969
												167	12.043	1.95841	31.4468					167	10.325	1.81334	24.9637					167	12.51	1.99602	33.2935	167	14.11	2.11982	39.8809	167	11.89	1.94593	30.8494	167	10.678	1.84408	26.2548	167	10.902	1.86332	27.0853	167	9.963
												168	12.034	1.95767	31.4115					168	10.318	1.81273	24.9383					168	12.47	1.99282	33.134	168	14.11	2.11982	39.8809	168	11.89	1.94593	30.8494	168	10.597	1.83707	25.9566	168	10.898	1.86298	27.0704	168	9.945
												169	12.027	1.9571	31.3841					169	10.311	1.81211	24.9129					169	12.46	1.99202	33.0941	169	14.11	2.11982	39.8809	169	11.73	1.93279	30.2288	169	10.58	1.8356	25.8942	169	10.893	1.86255	27.0517	169	9.936
												170	12.002	1.95507	31.2863					170	10.143	1.79729	24.3066					170	12.46	1.99202	33.0941	170	14.1	2.11907	39.8385	170	11.72	1.93196	30.1902	170	10.571	1.83482	25.8612	170	10.889	1.86221	27.0368	170	9.923
												171	11.994	1.95442	31.255					171	10.112	1.79454	24.1952					171	12.45	1.99122	33.0543	171	14.1	2.11907	39.8385	171	11.71	1.93114	30.1515	171	10.522	1.83056	25.6816	171	10.823	1.85656	26.7914	171	9.908
												172	11.907	1.94732	30.9156					172	10.082	1.79188	24.0876					172	12.43	1.98962	32.9747	172	14.09	2.11832	39.7961	172	11.7	1.93031	30.1129	172	10.522	1.83056	25.6816	172	10.813	1.8557	26.7543	172	9.901
												173	11.897	1.9465	30.8766					173	10.07	1.79081	24.0446					173	12.4	1.98722	32.8554	173	14.09	2.11832	39.7961	173	11.68	1.92866	30.0357	173	10.506	1.82917	25.623	173	10.801	1.85467	26.7098	173	9.889
												174	11.88	1.94511	30.8105					174	10.049	1.78894	23.9695					174	12.37	1.98481	32.7362	174	14.08	2.11756	39.7537	174	11.66	1.92701	29.9586	174	10.5	1.82865	25.6011	174	10.798	1.85441	26.6986	174	9.865
												175	11.842	1.94199	30.6628					175	10.049	1.78894	23.9695					175	12.36	1.98401	32.6965	175	14.08	2.11756	39.7537	175	11.54	1.91707	29.4973	175	10.432	1.82272	25.3528	175	10.789	1.85364	26.6653	175	9.83
												176	11.836	1.9415	30.6395					176	10.037	1.78787	23.9265					176	12.3	1.97919	32.4587	176	14.08	2.11756	39.7537	176	11.5	1.91375	29.3441	176	10.432	1.82272	25.3528	176	10.781	1.85295	26.6356	176	9.829
												177	11.794	1.93805	30.4765					177	10.024	1.78672	23.8801					177	12.1173	1.94905	32.3916	177	14.07	2.11681	39.7114	177	11.49	1.91291	29.3058	177	10.358	1.81624	25.0835	177	10.774	1.85235	26.6097	177	9.818
												178	11.782	1.93707	30.43					178	10	1.78458	23.7944					178	12.25	1.97516	32.261	178	14.05	2.11531	39.6267	178	11.46	1.91041	29.1911	178	10.334	1.81413	24.9964	178	10.764	1.85149	26.5726	178	9.806
												179	11.77	1.93608	30.3836					179	9.999	1.78449	23.7908					179	12.22	1.97274	32.1426	179	14.04	2.11455	39.5844	179	11.46	1.91041	29.1911	179	10.321	1.81299	24.9492	179	10.739	1.84934	26.4801	179	9.794
												180	11.734	1.93312	30.2443					180	9.975	1.78234	23.7052					180	12.22	1.97274	32.1426	180	14	2.11154	39.4154	180	11.39	1.90457	28.9241	180	10.313	1.81229	24.9202	180	10.736	1.84908	26.469	180	9.793
												181	11.727	1.93254	30.2172					181	9.969	1.78181	23.6838					181	12.18	1.96951	31.9849	181	13.99	2.11079	39.3732	181	11.38	1.90373	28.886	181	10.308	1.81185	24.9021	181	10.726	1.84822	26.432	181	9.747
												182	11.727	1.93254	30.2172					182	9.926	1.77796	23.5307					182	12.17	1.9687	31.9455	182	13.98	2.11003	39.331	182	11.38	1.90373	28.886	182	10.287	1.81	24.826	182	10.702	1.84615	26.3434	182	9.721
												183	11.721	1.93205	30.194					183	9.914	1.77689	23.4881					183	12.16	1.9679	31.9061	183	13.98	2.11003	39.331	183	11.37	1.9029	28.8479	183	10.286	1.80992	24.8224	183	10.686	1.84477	26.2843	183	9.712
												184	11.69	1.92949	30.0743					184	9.89	1.77473	23.4028					184	12.16	1.9679	31.9061	184	13.98	2.11003	39.331	184	11.37	1.9029	28.8479	184	10.262	1.8078	24.7356	184	10.668	1.84322	26.2179	184	9.707
												185	11.685	1.92908	30.055					185	9.5826	1.71968	23.3074					185	12.14	1.96628	31.8275	185	13.95	2.10777	39.2044	185	11.37	1.9029	28.8479	185	10.259	1.80754	24.7247	185	10.661	1.84261	26.1921	185	9.696
												186	11.685	1.92908	30.055					186	9.861	1.77213	23.3					186	12.13	1.96547	31.7881	186	13.94	2.10701	39.1623	186	11.32	1.89871	28.6578	186	10.25	1.80675	24.6922	186	10.618	1.83889	26.0338	186	9.695
												187	11.678	1.9285	30.028					187	9.842	1.77042	23.2327					187	12.11	1.96385	31.7096	187	13.93	2.10625	39.1202	187	11.3	1.89703	28.5819	187	10.238	1.80569	24.6488	187	10.617	1.83881	26.0301	187	9.688
												188	11.678	1.9285	30.028					188	9.823	1.76871	23.1654					188	12.1	1.96303	31.6703	188	13.92	2.1055	39.078	188	11.3	1.89703	28.5819	188	10.218	1.80392	24.5767	188	10.576	1.83525	25.8795	188	9.678
												189	11.666	1.92751	29.9817					189	9.818	1.76826	23.1477					189	12.02	1.95653	31.3567	189	13.91	2.10474	39.0359	189	11.29	1.89619	28.544	189	10.212	1.80339	24.555	189	10.536	1.83178	25.7328	189	9.676
												190	11.623	1.92395	29.8161					190	9.794	1.7661	23.0629					190	11.95	1.95083	31.0832	190	13.9	2.10398	38.9938	190	11.25	1.89283	28.3924	190	10.209	1.80313	24.5442	190	10.515	1.82995	25.6559	190	9.665
												191	11.601	1.92213	29.7315					191	9.755	1.76258	22.9253					191	11.93	1.9492	31.0052	191	13.89	2.10323	38.9518	191	11.21	1.88946	28.2411	191	10.175	1.80012	24.4217	191	10.503	1.82891	25.612	191	9.659
												192	11.599	1.92196	29.7238					192	9.709	1.75842	22.7633					192	11.9	1.94674	30.8883	192	13.86	2.10096	38.8257	192	11.18	1.88693	28.1279	192	10.123	1.79552	24.2347	192	10.465	1.8256	25.4732	192	9.576
												193	11.58	1.92039	29.6508					193	9.685	1.75624	22.679					193	11.87	1.94429	30.7716	193	13.86	2.10096	38.8257	193	11.18	1.88693	28.1279	193	10.1	1.79348	24.1522	193	10.429	1.82245	25.3418	193	9.568
												194	11.569	1.91948	29.6086					194	9.661	1.75407	22.5947					194	11.87	1.94429	30.7716	194	13.86	2.10096	38.8257	194	11.16	1.88524	28.0524	194	10.099	1.79339	24.1486	194	10.429	1.82245	25.3418	194	9.561
												195	11.562	1.9189	29.5817					195	9.623	1.75061	22.4615					195	11.87	1.94429	30.7716	195	13.85	2.1002	38.7836	195	11.15	1.8844	28.0147	195	10.074	1.79117	24.059	195	10.427	1.82228	25.3345	195	9.546
												196	11.557	1.91848	29.5625					196	9.595	1.74807	22.3636					196	11.86	1.94347	30.7327	196	13.82	2.09792	38.6577	196	11.11	1.88101	27.8641	196	10.074	1.79117	24.059	196	10.39	1.81904	25.1998	196	9.532
												197	11.55	1.9179	29.5357					197	9.541	1.74314	22.1751					197	11.83	1.94101	30.6162	197	13.82	2.09792	38.6577	197	11.1	1.88017	27.8265	197	10.074	1.79117	24.059	197	10.361	1.8165	25.0944	197	9.532
												198	11.517	1.91516	29.4092					198	9.485	1.73802	21.9801					198	11.83	1.94101	30.6162	198	13.81	2.09716	38.6157	198	11.08	1.87847	27.7513	198	10.062	1.7901	24.016	198	10.358	1.81624	25.0835	198	9.519
												199	11.491	1.913	29.3097					199	9.448	1.73462	21.8516					199	11.8	1.93855	30.4998	199	13.8	2.0964	38.5738	199	11.07	1.87763	27.7138	199	10.06	1.78992	24.0088	199	10.356	1.81606	25.0762	199	9.499
												200	11.491	1.913	29.3097					200	9.435	1.73343	21.8065					200	11.8	1.93855	30.4998	200	13.79	2.09564	38.5319	200	11.06	1.87678	27.6762	200	10.049	1.78894	23.9695	200	10.325	1.81334	24.9637	200	9.495
												201	11.484	1.91241	29.2829					201	9.421	1.73214	21.758					201	11.8	1.93855	30.4998	201	13.78	2.09488	38.49	201	10.99	1.87083	27.4139	201	10.037	1.78787	23.9265	201	10.3	1.81115	24.8731	201	9.476
												202	11.46	1.91041	29.1911					202	9.409	1.73104	21.7165					202	11.79	1.93772	30.461	202	13.78	2.09488	38.49	202	10.96	1.86827	27.3017	202	10.025	1.78681	23.8836	202	10.286	1.80992	24.8224	202	9.476
												203	11.449	1.9095	29.1491					203	9.387	1.72901	21.6403					203	11.74	1.93361	30.2675	203	13.73	2.09108	38.2807	203	10.95	1.86742	27.2643	203	10.011	1.78556	23.8336	203	10.275	1.80895	24.7826	203	9.467
												204	11.436	1.90841	29.0995					204	9.31	1.72191	21.3746					204	11.74	1.93361	30.2675	204	13.72	2.09032	38.2389	204	10.94	1.86657	27.227	204	9.999	1.78449	23.7908	204	10.275	1.80895	24.7826	204	9.452
												205	11.413	1.90649	29.0117					205	9.277	1.71885	21.2611					205	11.72	1.93196	30.1902	205	13.69	2.08803	38.1135	205	10.92	1.86486	27.1524	205	9.975	1.78234	23.7052	205	10.274	1.80886	24.779	205	9.405
												206	11.409	1.90616	28.9965					206	9.272	1.71839	21.2439					206	11.7	1.93031	30.1129	206	13.69	2.08803	38.1135	206	10.91	1.86401	27.1151	206	9.975	1.78234	23.7052	206	10.272	1.80868	24.7717	206	9.398
												207	11.362	1.90223	28.8175					207	9.264	1.71765	21.2164					207	11.67	1.92784	29.9972	207	13.68	2.08727	38.0718	207	10.91	1.86401	27.1151	207	9.962	1.78118	23.6589	207	10.266	1.80816	24.75	207	9.393
												208	11.349	1.90114	28.768					208	9.24	1.71542	21.134					208	11.67	1.92784	29.9972	208	13.66	2.08574	37.9883	208	10.91	1.86401	27.1151	208	9.962	1.78118	23.6589	208	10.239	1.80578	24.6525	208	9.374
												209	11.349	1.90114	28.768					209	9.179	1.70975	20.9251					209	11.61	1.92288	29.7661	209	13.65	2.08498	37.9466	209	10.9	1.86315	27.0778	209	9.961	1.78109	23.6553	209	10.219	1.80401	24.5803	209	9.362
												210	11.349	1.90114	28.768					210	9.156	1.70761	20.8465					210	11.61	1.92288	29.7661	210	13.65	2.08498	37.9466	210	10.9	1.86315	27.0778	210	9.938	1.77904	23.5734	210	10.188	1.80127	24.4685	210	9.35
												211	11.349	1.90114	28.768					211	9.142	1.7063	20.7987					211	11.6	1.92205	29.7277	211	13.65	2.08498	37.9466	211	10.9	1.86315	27.0778	211	9.902	1.77581	23.4454	211	10.174	1.80004	24.4181	211	9.338
												212	11.343	1.90064	28.7452					212	9.134	1.70555	20.7714					212	11.58	1.92039	29.6508	212	13.65	2.08498	37.9466	212	10.9	1.86315	27.0778	212	9.901	1.77572	23.4419	212	10.172	1.79986	24.4109	212	9.322
												213	11.337	1.90013	28.7224					213	9.13	1.70518	20.7577					213	11.52	1.91541	29.4207	213	13.63	2.08345	37.8632	213	10.83	1.85716	26.8174	213	9.899	1.77554	23.4348	213	10.165	1.79924	24.3857	213	9.31
												214	11.327	1.8993	28.6844					214	9.12	1.70425	20.7236					214	11.5	1.91375	29.3441	214	13.62	2.08269	37.8216	214	10.82	1.8563	26.7803	214	9.888	1.77455	23.3957	214	10.165	1.79924	24.3857	214	9.304
												215	11.327	1.8993	28.6844					215	9.06	1.69863	20.5195					215	11.5	1.91375	29.3441	215	13.62	2.08269	37.8216	215	10.82	1.8563	26.7803	215	9.886	1.77438	23.3886	215	10.138	1.79685	24.2886	215	9.303
												216	11.318	1.89854	28.6503					216	9.024	1.69525	20.3973					216	11.49	1.91291	29.3058	216	13.59	2.08039	37.6967	216	10.81	1.85544	26.7431	216	9.877	1.77357	23.3567	216	10.137	1.79676	24.285	216	9.279
												217	11.242	1.89216	28.3622					217	9.007	1.69366	20.3397					217	11.47	1.91125	29.2293	217	13.58	2.07963	37.6551	217	10.8	1.85459	26.706	217	9.876	1.77348	23.3532	217	10.093	1.79286	24.1271	217	9.269
												218	11.23	1.89115	28.3168					218	8.995	1.69253	20.299					218	11.45	1.90958	29.1529	218	13.55	2.07733	37.5304	218	10.78	1.85287	26.6319	218	9.865	1.77249	23.3141	218	10.082	1.79188	24.0876	218	9.268
												219	11.208	1.88929	28.2336					219	8.988	1.69187	20.2754					219	11.44	1.90875	29.1147	219	13.53	2.07579	37.4473	219	10.75	1.85029	26.5208	219	9.864	1.7724	23.3106	219	10.075	1.79126	24.0625	219	9.263
												220	11.194	1.88811	28.1807					220	8.983	1.6914	20.2584					220	11.41	1.90624	29.0003	220	13.52	2.07503	37.4058	220	10.74	1.84943	26.4838	220	9.854	1.7715	23.2752	220	10.049	1.78894	23.9695	220	9.262
												221	11.187	1.88752	28.1543					221	8.976	1.69074	20.2348					221	11.4	1.90541	28.9622	221	13.5	2.07349	37.3228	221	10.73	1.84857	26.4468	221	9.849	1.77105	23.2575	221	10.037	1.78787	23.9265	221	9.251
												222	11.182	1.8871	28.1354					222	8.921	1.68555	20.0491					222	11.39	1.90457	28.9241	222	13.48	2.07195	37.2399	222	10.69	1.84512	26.2991	222	9.849	1.77105	23.2575	222	10.022	1.78654	23.8729	222	9.238
												223	11.175	1.88651	28.109					223	8.909	1.68442	20.0086					223	11.38	1.90373	28.886	223	13.48	2.07195	37.2399	223	10.65	1.84166	26.1516	223	9.841	1.77033	23.2291	223	10.021	1.78645	23.8693	223	9.21
												224	11.127	1.88245	27.9281					224	8.897	1.68328	19.9682					224	11.37	1.9029	28.8479	224	13.46	2.07042	37.1571	224	10.65	1.84166	26.1516	224	9.804	1.767	23.0982	224	10	1.78458	23.7944	224	9.203
												225	11.104	1.88051	27.8415					225	8.885	1.68215	19.9278					225	11.36	1.90206	28.8099	225	13.45	2.06965	37.1157	225	10.64	1.8408	26.1148	225	9.794	1.7661	23.0629	225	9.999	1.78449	23.7908	225	9.191
												226	11.104	1.88051	27.8415					226	8.799	1.67399	19.6392					226	11.35	1.90122	28.7718	226	13.45	2.06965	37.1157	226	10.56	1.83386	25.8208	226	9.74	1.76122	22.8724	226	9.987	1.78342	23.748	226	9.172
												227	11.103	1.88042	27.8378					227	8.787	1.67284	19.599					227	11.34	1.90039	28.7338	227	13.45	2.06965	37.1157	227	10.54	1.83213	25.7475	227	9.736	1.76086	22.8583	227	9.983	1.78306	23.7337	227	9.163
												228	11.052	1.8761	27.6462					228	8.787	1.67284	19.599					228	11.33	1.89955	28.6958	228	13.45	2.06965	37.1157	228	10.52	1.83039	25.6742	228	9.728	1.76014	22.8302	228	9.971	1.78199	23.6909	228	9.143
												229	11.052	1.8761	27.6462					229	8.733	1.6677	19.4187					229	11.33	1.89955	28.6958	229	13.41	2.06657	36.9502	229	10.51	1.82952	25.6376	229	9.728	1.76014	22.8302	229	9.961	1.78109	23.6553	229	9.121
												230	11.032	1.8744	27.5712					230	8.713	1.66579	19.352					230	11.33	1.89955	28.6958	230	13.39	2.06503	36.8676	230	10.47	1.82603	25.4914	230	9.723	1.75969	22.8126	230	9.926	1.77796	23.5307	230	9.109
												231	11.013	1.87279	27.5					231	8.578	1.65283	18.904					231	11.3	1.89703	28.5819	231	13.39	2.06503	36.8676	231	10.47	1.82603	25.4914	231	9.707	1.75824	22.7563	231	9.924	1.77778	23.5236	231	9.107
												232	10.989	1.87074	27.4101					232	8.566	1.65167	18.8643					232	11.29	1.89619	28.544	232	13.37	2.06348	36.785	232	10.47	1.82603	25.4914	232	9.699	1.75751	22.7282	232	9.887	1.77447	23.3922	232	9.107
												233	10.989	1.87074	27.4101					233	8.545	1.64965	18.795					233	11.28	1.89535	28.5061	233	13.37	2.06348	36.785	233	10.43	1.82254	25.3455	233	9.686	1.75634	22.6825	233	9.865	1.77249	23.3141	233	9.093
												234	10.949	1.86734	27.2606					234	8.545	1.64965	18.795					234	11.21	1.88946	28.2411	234	13.37	2.06348	36.785	234	10.38	1.81817	25.1634	234	9.686	1.75634	22.6825	234	9.854	1.7715	23.2752	234	9.093
												235	10.949	1.86734	27.2606					235	8.52	1.64723	18.7126					235	11.19	1.88777	28.1656	235	13.37	2.06348	36.785	235	10.33	1.81378	24.9818	235	9.686	1.75634	22.6825	235	9.854	1.7715	23.2752	235	9.087
												236	10.912	1.86418	27.1225					236	8.517	1.64694	18.7027					236	11.16	1.88524	28.0524	236	13.37	2.06348	36.785	236	10.31	1.81203	24.9093	236	9.679	1.7557	22.6579	236	9.824	1.7688	23.169	236	9.083
												237	10.859	1.85965	26.9252					237	8.431	1.63861	18.4201					237	11.15	1.8844	28.0147	237	13.36	2.06271	36.7438	237	10.29	1.81027	24.8369	237	9.674	1.75525	22.6403	237	9.818	1.76826	23.1477	237	9.074
												238	10.859	1.85965	26.9252					238	8.362	1.63189	18.1945					238	11.15	1.8844	28.0147	238	13.35	2.06194	36.7025	238	10.26	1.80763	24.7283	238	9.661	1.75407	22.5947	238	9.806	1.76718	23.1053	238	9.05
												239	10.846	1.85853	26.8768					239	8.333	1.62906	18.0999					239	11.14	1.88355	27.977	239	13.31	2.05885	36.5377	239	10.25	1.80675	24.6922	239	9.661	1.75407	22.5947	239	9.797	1.76637	23.0735	239	9.045
												240	10.846	1.85853	26.8768					240	8.307	1.62651	18.0152					240	11.13	1.88271	27.9394	240	13.31	2.05885	36.5377	240	10.23	1.80498	24.62	240	9.636	1.7518	22.5071	240	9.782	1.76502	23.0205	240	9.026
												241	10.794	1.85407	26.6838					241	8.302	1.62602	17.999					241	11.09	1.87932	27.7889	241	13.28	2.05653	36.4142	241	10.18	1.80057	24.4397	241	9.598	1.74834	22.3741	241	9.737	1.76095	22.8619	241	9.009
												242	10.794	1.85407	26.6838					242	8.296	1.62543	17.9795					242	11.08	1.87847	27.7513	242	13.28	2.05653	36.4142	242	10.18	1.80057	24.4397	242	9.592	1.74779	22.3531	242	9.721	1.75951	22.8055	242	8.998
												243	10.784	1.85321	26.6467					243	8.284	1.62426	17.9405					243	11.08	1.87847	27.7513	243	13.27	2.05575	36.3731	243	10.17	1.79968	24.4037	243	9.548	1.74378	22.1995	243	9.711	1.7586	22.7704	243	8.971
												244	10.778	1.8527	26.6245					244	8.278	1.62367	17.921					244	11.08	1.87847	27.7513	244	13.26	2.05498	36.332	244	10.16	1.7988	24.3677	244	9.543	1.74332	22.182	244	9.699	1.75751	22.7282	244	8.964
												245	10.772	1.85218	26.6023					245	8.247	1.62063	17.8204					245	11.03	1.87423	27.5637	245	13.25	2.0542	36.2909	245	10.15	1.79791	24.3317	245	9.542	1.74323	22.1785	245	9.699	1.75751	22.7282	245	8.961
												246	10.742	1.8496	26.4912					246	8.181	1.61413	17.6069					246	10.97	1.86913	27.3391	246	13.23	2.05265	36.2088	246	9.98	1.78279	23.723	246	9.536	1.74268	22.1576	246	9.699	1.75751	22.7282	246	8.79267
												247	10.742	1.8496	26.4912					247	8.132	1.60929	17.449					247	10.94	1.86657	27.227	247	13.23	2.05265	36.2088	247	9.87	1.77294	23.3319	247	9.523	1.74149	22.1123	247	9.698	1.75742	22.7246	247	8.941
												248	10.735	1.849	26.4653					248	8.107	1.60681	17.3686					248	10.93	1.86571	27.1897	248	13.22	2.05188	36.1677	248	9.86	1.77204	23.2964	248	9.523	1.74149	22.1123	248	9.651	1.75316	22.5597	248	8.913
												249	10.723	1.84796	26.4209					249	8.073	1.60344	17.2594					249	10.92	1.86486	27.1524	249	13.21	2.0511	36.1267	249	9.85	1.77114	23.261	249	9.51	1.74031	22.0671	249	9.639	1.75207	22.5176	249	8.892
												250	10.723	1.84796	26.4209					250	8.069	1.60304	17.2466					250	10.9	1.86315	27.0778	250	13.2	2.05032	36.0857	250	9.82	1.76844	23.1548	250	9.506	1.73994	22.0531	250	9.636	1.7518	22.5071	250	8.882
												251	10.723	1.84796	26.4209					251	8.027	1.59887	17.1121					251	10.9	1.86315	27.0778	251	13.19	2.04955	36.0447	251	9.81	1.76754	23.1194	251	9.482	1.73774	21.9697	251	9.6	1.74852	22.3811	251	8.882
												252	10.699	1.84589	26.3323					252	8.015	1.59767	17.0738					252	10.86	1.85973	26.9289	252	13.19	2.04955	36.0447	252	9.73	1.76032	22.8372	252	9.476	1.73719	21.9488	252	9.59	1.74761	22.3461	252	8.875
												253	10.699	1.84589	26.3323					253	7.941	1.59028	16.8379					253	10.86	1.85973	26.9289	253	13.16	2.04721	35.9218	253	9.56	1.74487	22.2413	253	9.47	1.73664	21.928	253	9.562	1.74506	22.2483	253	8.873
												254	10.683	1.84451	26.2732					254	7.941	1.59028	16.8379					254	10.86	1.85973	26.9289	254	13.14	2.04566	35.8399	254	9.54	1.74305	22.1716	254	9.47	1.73664	21.928	254	9.557	1.7446	22.2309	254	8.864
												255	10.622	1.83924	26.0485					255	7.906	1.58677	16.7267					255	10.85	1.85887	26.8917	255	13.14	2.04566	35.8399	255	9.5	1.73939	22.0323	255	9.461	1.73582	21.8967	255	9.555	1.74442	22.2239	255	8.849
												256	10.566	1.83438	25.8428					256	7.881	1.58426	16.6474					256	10.84	1.85802	26.8545	256	13.13	2.04488	35.799	256	9.48	1.73756	21.9627	256	9.452	1.73499	21.8655	256	9.555	1.74442	22.2239	256	8.84
												257	10.561	1.83395	25.8245					257	7.857	1.58184	16.5714					257	10.83	1.85716	26.8174	257	13.13	2.04488	35.799	257	9.45	1.73481	21.8586	257	9.446	1.73444	21.8447	257	9.554	1.74433	22.2204	257	8.837
												258	10.544	1.83247	25.7621					258	7.833	1.57943	16.4955					258	10.82	1.8563	26.7803	258	13.12	2.0441	35.7581	258	9.44	1.73389	21.8239	258	9.444	1.73426	21.8377	258	9.53	1.74213	22.1367	258	8.828
												259	10.536	1.83178	25.7328					259	7.833	1.57943	16.4955					259	10.8	1.85459	26.706	259	13.12	2.0441	35.7581	259	9.4	1.73021	21.6853	259	9.427	1.73269	21.7788	259	9.473	1.73692	21.9384	259	8.815
												260	10.536	1.83178	25.7328					260	7.782	1.57428	16.3347					260	10.79	1.85373	26.669	260	13.12	2.0441	35.7581	260	9.4	1.73021	21.6853	260	9.415	1.73159	21.7372	260	9.469	1.73655	21.9245	260	8.812
												261	10.536	1.83178	25.7328					261	7.781	1.57417	16.3315					261	10.79	1.85373	26.669	261	13.11	2.04332	35.7172	261	9.37	1.72745	21.5816	261	9.395	1.72975	21.668	261	9.469	1.73655	21.9245	261	8.803
												262	10.536	1.83178	25.7328					262	7.772	1.57326	16.3032					262	10.74	1.84943	26.4838	262	13.11	2.04332	35.7172	262	9.26	1.71728	21.2027	262	9.391	1.72938	21.6542	262	9.446	1.73444	21.8447	262	8.801
												263	10.53	1.83126	25.7109					263	7.757	1.57174	16.256					263	10.74	1.84943	26.4838	263	13.09	2.04176	35.6355	263	9.24	1.71542	21.134	263	9.385	1.72883	21.6334	263	9.436	1.73352	21.81	263	8.799
												264	10.53	1.83126	25.7109					264	7.743	1.57033	16.212					264	10.73	1.84857	26.4468	264	13.08	2.04098	35.5947	264	9.24	1.71542	21.134	264	9.379	1.72828	21.6127	264	9.17498	1.68445	21.7986	264	8.779
												265	10.518	1.83021	25.6669					265	7.743	1.57033	16.212					265	10.7	1.84598	26.336	265	13.08	2.04098	35.5947	265	9.24	1.71542	21.134	265	9.373	1.72772	21.5919	265	9.424	1.73242	21.7684	265	8.771
												266	10.436	1.82307	25.3673					266	7.725	1.5685	16.1555					266	10.65	1.84166	26.1516	266	13.07	2.0402	35.5539	266	9.21	1.71264	21.0312	266	9.37	1.72745	21.5816	266	9.424	1.73242	21.7684	266	8.771
												267	10.433	1.8228	25.3564					267	7.72	1.56799	16.1399					267	10.64	1.8408	26.1148	267	13.07	2.0402	35.5539	267	9.2	1.71171	20.9969	267	9.345	1.72514	21.4953	267	9.418	1.73187	21.7476	267	8.767
												268	10.433	1.8228	25.3564					268	7.688	1.56474	16.0396					268	10.6	1.83733	25.9677	268	13.06	2.03942	35.5131	268	9.15	1.70705	20.826	268	9.339	1.72459	21.4746	268	9.416	1.73168	21.7407	268	8.755
												269	10.403	1.82018	25.2471					269	7.664	1.56229	15.9646					269	10.57	1.83473	25.8575	269	13.06	2.03942	35.5131	269	9.05	1.69769	20.4855	269	9.32	1.72283	21.4091	269	9.405	1.73067	21.7026	269	8.743
												270	10.397	1.81966	25.2253					270	7.616	1.55739	15.8148					270	10.47	1.82603	25.4914	270	13.06	2.03942	35.5131	270	8.96	1.68923	20.1807	270	9.318	1.72265	21.4022	270	9.398	1.73003	21.6784	270	8.736
												271	10.352	1.81571	25.0617					271	7.592	1.55494	15.7401					271	10.46	1.82516	25.4549	271	13.05	2.03864	35.4723	271	8.89	1.68262	19.9447	271	9.315	1.72237	21.3918	271	9.388	1.72911	21.6438	271	8.734
												272	10.313	1.81229	24.9202					272	7.573	1.55299	15.6811					272	10.43	1.82254	25.3455	272	13.04	2.03786	35.4316	272	8.76	1.67027	19.5088	272	9.308	1.72172	21.3677	272	9.38	1.72837	21.6161	272	8.722
												273	10.292	1.81044	24.8441					273	7.568	1.55248	15.6655					273	10.42	1.82167	25.309	273	13.04	2.03786	35.4316	273	8.52	1.64723	18.7126	273	9.306	1.72154	21.3608	273	9.376	1.728	21.6023	273	8.706
												274	10.288	1.81009	24.8296					274	7.544	1.55002	15.5911					274	10.41	1.82079	25.2726	274	13.03	2.03708	35.3908	274	8.41	1.63656	18.3513	274	9.281	1.71922	21.2748	274	9.364	1.72689	21.5609	274	8.698
												275	10.268	1.80833	24.7573					275	7.518	1.54734	15.5106					275	10.41	1.82079	25.2726	275	13.02	2.03629	35.3501	275	8.39	1.63462	18.2859	275	9.272	1.71839	21.2439	275	9.36	1.72653	21.547	275	8.698
												276	10.244	1.80622	24.6705					276	7.5	1.54549	15.4549					276	10.34	1.81466	25.0181	276	13.01	2.03551	35.3094	276	8.38	1.63364	18.2532	276	9.271	1.7183	21.2405	276	9.35	1.7256	21.5125	276	8.683
												277	10.232	1.80516	24.6272					277	7.316	1.52641	14.8896					277	10.28	1.80939	24.8007	277	13	2.03473	35.2687	277	8.33	1.62876	18.0901	277	9.255	1.71681	21.1855	277	9.345	1.72514	21.4953	277	8.649
												278	10.2	1.80233	24.5117					278	7.305	1.52526	14.8561					278	10.27	1.80851	24.7645	278	12.98	2.03316	35.1873	278	8.22	1.61797	17.733	278	9.247	1.71607	21.158	278	9.342	1.72486	21.4849	278	8.646
												279	10.2	1.80233	24.5117					279	7.305	1.52526	14.8561					279	10.24	1.80586	24.6561	279	12.95	2.03081	35.0654	279	8.06	1.60215	17.2178	279	9.243	1.7157	21.1443	279	9.339	1.72459	21.4746	279	8.637
												280	10.199	1.80225	24.5081					280	7.291	1.5238	14.8134					280	10.2	1.80233	24.5117	280	12.94	2.03003	35.0248	280	7.89	1.58516	16.6759	280	9.22	1.71357	21.0654	280	9.321	1.72293	21.4125	280	8.635
												281	10.174	1.80004	24.4181					281	7.267	1.52129	14.7403					281	10.2	1.80233	24.5117	281	12.94	2.03003	35.0248	281	7.68	1.56392	16.0146	281	9.21	1.71264	21.0312	281	9.298	1.7208	21.3333	281	8.613
												282	10.174	1.80004	24.4181					282	7.267	1.52129	14.7403					282	10.13	1.79614	24.2598	282	12.94	2.03003	35.0248	282	7.66	1.56189	15.9521	282	9.21	1.71264	21.0312	282	9.279	1.71904	21.268	282	8.609
												283	10.134	1.79649	24.2742					283	7.242	1.51867	14.6643					283	10.1	1.79348	24.1522	283	12.94	2.03003	35.0248	283	7.65	1.56087	15.9208	283	9.21	1.71264	21.0312	283	9.254	1.71672	21.1821	283	8.599
												284	10.133	1.7964	24.2706					284	7.23	1.51741	14.6279					284	10.1	1.79348	24.1522	284	12.93	2.02924	34.9842	284	7.41	1.53619	15.1775	284	9.208	1.71245	21.0243	284	9.25	1.71635	21.1683	284	8.598
												285	10.133	1.7964	24.2706					285	7.219	1.51626	14.5945					285	10.07	1.79081	24.0446	285	12.92	2.02846	34.9436	285	7.15	1.509	14.3858	285	9.196	1.71133	20.9832	285	9.25	1.71635	21.1683	285	8.576
												286	10.112	1.79454	24.1952					286	7.192	1.51342	14.5127					286	10.05	1.78903	23.973	286	12.92	2.02846	34.9436	286	7.14	1.50794	14.3556	286	9.16	1.70798	20.8601	286	9.195	1.71124	20.9798	286	8.56
												287	10.024	1.78672	23.8801					287	7.171	1.51121	14.4492					287	10.03	1.78725	23.9015	287	12.91	2.02767	34.903	287	6.75	1.46618	13.1956	287	9.123	1.70453	20.7339	287	9.188	1.71059	20.9559	287	8.53
												288	10.006	1.78511	23.8158					288	7.167	1.51079	14.4371					288	10.02	1.78636	23.8658	288	12.89	2.0261	34.822	288	6.18	1.40291	11.56	288	9.123	1.70453	20.7339	288	9.188	1.71059	20.9559	288	8.518
												289	10.006	1.78511	23.8158					289	7.147	1.50868	14.3767					289	9.94	1.77921	23.5805	289	12.86	2.02374	34.7005	289	5.95	1.37656	10.9207	289	9.111	1.70341	20.693	289	9.175	1.70938	20.9114	289	8.518
												290	9.949	1.78002	23.6126					290	7.111	1.50488	14.2682					290	9.85	1.77114	23.261	290	12.86	2.02374	34.7005					290	9.086	1.70107	20.6079	290	9.159	1.70789	20.8567	290	8.512
												291	9.925	1.77787	23.5272					291	7.071	1.50064	14.148					291	9.83	1.76934	23.1902	291	12.83	2.02138	34.5791					291	9.062	1.69882	20.5263	291	9.156	1.70761	20.8465	291	8.507
												292	9.916	1.77707	23.4952					292	7.047	1.49809	14.076					292	9.81	1.76754	23.1194	292	12.83	2.02138	34.5791					292	9.061	1.69873	20.5229	292	9.149	1.70695	20.8226	292	8.491
												293	9.916	1.77707	23.4952					293	7.034	1.49671	14.0371					293	9.79	1.76574	23.0488	293	12.83	2.02138	34.5791					293	9.061	1.69873	20.5229	293	9.149	1.70695	20.8226	293	8.491
												294	9.914	1.77689	23.4881					294	7.024	1.49564	14.0072					294	9.77	1.76393	22.9782	294	12.82	2.02059	34.5387					294	9.022	1.69507	20.3905	294	9.147	1.70677	20.8157	294	8.483
												295	9.89	1.77473	23.4028					295	7.01	1.49415	13.9653					295	9.75	1.76213	22.9077	295	12.82	2.02059	34.5387					295	9.014	1.69431	20.3634	295	9.135	1.70565	20.7748	295	8.475
												296	9.854	1.7715	23.2752					296	6.966	1.48945	13.834					296	9.74	1.76122	22.8724	296	12.81	2.01981	34.4983					296	8.987	1.69177	20.272	296	9.128	1.70499	20.7509	296	8.475
												297	9.836	1.76988	23.2114					297	6.924	1.48496	13.7091					297	9.7	1.7576	22.7317	297	12.81	2.01981	34.4983					297	8.984	1.69149	20.2618	297	9.09	1.70144	20.6215	297	8.463
												298	9.83	1.76934	23.1902					298	6.899	1.48227	13.6349					298	9.65	1.75307	22.5561	298	12.79	2.01823	34.4175					298	8.95	1.68829	20.1469	298	9.05	1.69769	20.4855	298	8.427
												299	9.787	1.76547	23.0382					299	6.896	1.48195	13.626					299	9.64	1.75216	22.5211	299	12.79	2.01823	34.4175					299	8.922	1.68565	20.0524	299	9.05	1.69769	20.4855	299	8.421
												300	9.787	1.76547	23.0382					300	6.87	1.47915	13.5491					300	9.58	1.7467	22.3112	300	12.78	2.01744	34.3772					300	8.909	1.68442	20.0086	300	9.014	1.69431	20.3634	300	8.419
												301	9.782	1.76502	23.0205					301	6.85	1.477	13.4899					301	9.58	1.7467	22.3112	301	12.77	2.01665	34.3368					301	8.909	1.68442	20.0086	301	8.997	1.69272	20.3058	301	8.415
												302	9.764	1.76339	22.957					302	6.841	1.47603	13.4634					302	9.58	1.7467	22.3112	302	12.75	2.01507	34.2562					302	8.907	1.68423	20.0019	302	8.989	1.69196	20.2787	302	8.415
												303	9.756	1.76267	22.9288					303	6.816	1.47333	13.3896					303	9.54	1.74305	22.1716	303	12.75	2.01507	34.2562					303	8.56957	1.62304	19.8485	303	8.982	1.6913	20.2551	303	8.412
												304	9.748	1.76195	22.9006					304	6.814	1.47311	13.3837					304	9.4	1.73021	21.6853	304	12.74	2.01428	34.2159					304	8.834	1.67731	19.7565	304	8.972	1.69036	20.2212	304	8.405
												305	9.748	1.76195	22.9006					305	6.804	1.47203	13.3543					305	9.39	1.72929	21.6507	305	12.74	2.01428	34.2159					305	8.827	1.67665	19.733	305	8.964	1.68961	20.1942	305	8.403
												306	9.744	1.76159	22.8865					306	6.804	1.47203	13.3543					306	9.34	1.72468	21.478	306	12.73	2.01349	34.1756					306	8.814	1.67541	19.6894	306	8.955	1.68876	20.1638	306	8.403
												307	9.735	1.76077	22.8548					307	6.779	1.46933	13.2807					307	9.32	1.72283	21.4091	307	12.71	2.01191	34.0951					307	8.809	1.67494	19.6727	307	8.955	1.68876	20.1638	307	8.4
												308	9.732	1.7605	22.8443					308	6.744	1.46553	13.178					308	9.31	1.72191	21.3746	308	12.7	2.01112	34.0549					308	8.807	1.67475	19.666	308	8.926	1.68602	20.0659	308	8.395
												309	9.723	1.75969	22.8126					309	6.738	1.46488	13.1604					309	9.3	1.72098	21.3402	309	12.69	2.01032	34.0147					309	8.802	1.67427	19.6492	309	8.919	1.68536	20.0423	309	8.393
												310	9.716	1.75905	22.7879					310	6.726	1.46357	13.1253					310	9.29	1.72006	21.3058	310	12.67	2.00874	33.9343					310	8.802	1.67427	19.6492	310	8.909	1.68442	20.0086	310	8.383
												311	9.709	1.75842	22.7633					311	6.665	1.45692	12.9471					311	9.24	1.71542	21.134	311	12.67	2.00874	33.9343					311	8.71	1.6655	19.342	311	8.884	1.68205	19.9245	311	8.381
												312	9.699	1.75751	22.7282					312	6.654	1.45572	12.9151					312	9.2	1.71171	20.9969	312	12.66	2.00795	33.8941					312	8.691	1.66368	19.2787	312	8.871	1.68082	19.8808	312	8.365
												313	9.628	1.75107	22.4791					313	6.653	1.45561	12.9122					313	9.17	1.70891	20.8943	313	12.66	2.00795	33.8941					313	8.684	1.66301	19.2554	313	8.87	1.68073	19.8774	313	8.335
												314	9.619	1.75025	22.4475					314	6.592	1.44892	12.735					314	9.12	1.70425	20.7236	314	12.66	2.00795	33.8941					314	8.683	1.66292	19.2521	314	8.827	1.67665	19.733	314	8.321
												315	9.619	1.75025	22.4475					315	6.568	1.44628	12.6655					315	9.09	1.70144	20.6215	315	12.62	2.00477	33.7336					315	8.679	1.66253	19.2388	315	8.815	1.67551	19.6928	315	8.32
												316	9.33656	1.69673	22.445					316	6.544	1.44363	12.5962					316	9.02	1.69488	20.3837	316	12.57	2.0008	33.5333					316	8.667	1.66138	19.1989	316	8.751	1.66941	19.4787	316	8.318
												317	9.584	1.74706	22.3251					317	6.533	1.44242	12.5644					317	9.01	1.69394	20.3498	317	12.57	2.0008	33.5333					317	8.666	1.66129	19.1956	317	8.739	1.66827	19.4387	317	8.308
												318	9.58	1.7467	22.3112					318	6.532	1.44231	12.5615					318	8.97	1.69017	20.2145	318	12.56	2	33.4933					318	8.631	1.65793	19.0794	318	8.739	1.66827	19.4387	318	8.308
												319	9.58	1.7467	22.3112					319	6.52	1.44098	12.5269					319	8.96	1.68923	20.1807	319	12.53	1.99761	33.3734					319	8.629	1.65774	19.0728	319	8.711	1.66559	19.3453	319	8.307
												320	9.499	1.7393	22.0288					320	6.516	1.44054	12.5154					320	8.95	1.68829	20.1469	320	12.5	1.99522	33.2536					320	8.607	1.65562	18.9999	320	8.684	1.66301	19.2554	320	8.305
												321	9.464	1.73609	21.9072					321	6.491	1.43778	12.4435					321	8.93	1.6864	20.0794	321	12.49	1.99442	33.2137					321	8.596	1.65456	18.9635	321	8.683	1.66292	19.2521	321	8.296
												322	9.464	1.73609	21.9072					322	6.475	1.436	12.3975					322	8.93	1.6864	20.0794	322	12.46	1.99202	33.0941					322	8.58	1.65302	18.9106	322	8.585	1.6535	18.9271	322	8.296
												323	9.464	1.73609	21.9072					323	6.428	1.43078	12.2627					323	8.86	1.67978	19.8438	323	12.45	1.99122	33.0543					323	8.571	1.65216	18.8808	323	8.571	1.65216	18.8808	323	8.296
												324	9.464	1.73609	21.9072					324	6.425	1.43045	12.2542					324	8.81	1.67503	19.676	324	12.45	1.99122	33.0543					324	8.543	1.64945	18.7884	324	8.564	1.65148	18.8577	324	8.282
												325	9.464	1.73609	21.9072					325	6.421	1.43	12.2427					325	8.79	1.67313	19.6091	325	12.45	1.99122	33.0543					325	8.527	1.64791	18.7356	325	8.553	1.65042	18.8214	325	8.272
												326	9.464	1.73609	21.9072					326	6.393	1.42688	12.1627					326	8.74	1.66836	19.442	326	12.44	1.99042	33.0145					326	8.523	1.64752	18.7224	326	8.546	1.64974	18.7983	326	8.27
												327	9.378	1.72819	21.6092					327	6.37	1.42431	12.0971					327	8.68	1.66263	19.2421	327	12.44	1.99042	33.0145					327	8.493	1.64462	18.6237	327	8.546	1.64974	18.7983	327	8.251
												328	9.316	1.72246	21.3953					328	6.328	1.41961	11.9777					328	8.56	1.65109	18.8445	328	12.44	1.99042	33.0145					328	8.491	1.64443	18.6171	328	8.539	1.64907	18.7752	328	8.206
												329	9.295	1.72052	21.323					329	6.303	1.4168	11.9068					329	8.55	1.65013	18.8115	329	12.44	1.99042	33.0145					329	8.463	1.64171	18.5251	329	8.535	1.64868	18.762	329	8.199
												330	9.279	1.71904	21.268					330	6.29	1.41534	11.87					330	8.55	1.65013	18.8115	330	12.43	1.98962	32.9747					330	8.444	1.63987	18.4627	330	8.535	1.64868	18.762	330	8.168
												331	9.279	1.71904	21.268					331	6.276	1.41376	11.8304					331	8.53	1.6482	18.7455	331	12.43	1.98962	32.9747					331	8.421	1.63763	18.3874	331	8.526	1.64781	18.7323	331	8.162
												332	9.271	1.7183	21.2405					332	6.256	1.41151	11.7739					332	8.49	1.64433	18.6138	332	12.42	1.98882	32.9349					332	8.418	1.63734	18.3775	332	8.521	1.64733	18.7159	332	8.138
												333	9.27	1.71821	21.237					333	6.256	1.41151	11.7739					333	8.46	1.64142	18.5152	333	12.42	1.98882	32.9349					333	8.408	1.63637	18.3448	333	8.518	1.64704	18.706	333	8.131
												334	9.27	1.71821	21.237					334	6.253	1.41117	11.7654					334	8.44	1.63948	18.4496	334	12.41	1.98802	32.8951					334	8.395	1.6351	18.3023	334	8.514	1.64665	18.6928	334	8.13
												335	9.245	1.71589	21.1512					335	6.244	1.41015	11.74					335	8.23	1.61896	17.7653	335	12.41	1.98802	32.8951					335	8.393	1.63491	18.2957	335	8.514	1.64665	18.6928	335	8.129
												336	9.245	1.71589	21.1512					336	6.241	1.40982	11.7315					336	8.14	1.61008	17.4747	336	12.39	1.98642	32.8156					336	8.381	1.63374	18.2565	336	8.511	1.64636	18.6829	336	8.123
												337	9.232	1.71468	21.1066					337	6.19	1.40404	11.588					337	8.06	1.60215	17.2178	337	12.38	1.98562	32.7759					337	8.37	1.63267	18.2206	337	8.496	1.64491	18.6336	337	8.114
												338	9.232	1.71468	21.1066					338	6.183	1.40325	11.5684					338	7.97	1.59318	16.9302	338	12.38	1.98562	32.7759					338	8.345	1.63023	18.139	338	8.496	1.64491	18.6336	338	8.105
												339	9.187	1.7105	20.9524					339	6.177	1.40257	11.5516					339	7.94	1.59018	16.8347	339	12.36	1.98401	32.6965					339	8.344	1.63013	18.1357	339	8.492	1.64452	18.6204	339	8.088
												340	9.164	1.70835	20.8738					340	6.1	1.3938	11.3362					340	7.9	1.58617	16.7076	340	12.32	1.9808	32.5379					340	8.332	1.62896	18.0966	340	8.487	1.64404	18.604	340	8.087
												341	9.152	1.70723	20.8328					341	6.088	1.39243	11.3028					341	7.8	1.5761	16.3914	341	12.31	1.98	32.4983					341	8.332	1.62896	18.0966	341	8.48	1.64336	18.5809	341	8.077
												342	9.128	1.70499	20.7509					342	6.004	1.38279	11.0697					342	7.58	1.55371	15.7028	342	12.3	1.97919	32.4587					342	8.32	1.62778	18.0576	342	8.468	1.6422	18.5415	342	8.07
												343	9.128	1.70499	20.7509					343	5.949	1.37644	10.9179					343	7.2	1.51426	14.5369	343	12.3	1.97919	32.4587					343	8.32	1.62778	18.0576	343	8.458	1.64123	18.5087	343	8.063
												344	9.128	1.70499	20.7509					344	5.937	1.37505	10.8849					344	6.52	1.44098	12.5269	344	12.25	1.97516	32.261					344	8.32	1.62778	18.0576	344	8.435	1.639	18.4332	344	8.053
												345	9.116	1.70387	20.71					345	5.902	1.37099	10.7888					345	6.27	1.41309	11.8134	345	12.0804	1.94753	32.1994					345	8.308	1.62661	18.0185	345	8.421	1.63763	18.3874	345	8.053
												346	9.091	1.70154	20.6249					346	5.864	1.36657	10.6848					346	6.09	1.39266	11.3084	346	12.23	1.97355	32.182					346	8.296	1.62543	17.9795	346	8.421	1.63763	18.3874	346	8.053
												347	9.079	1.70041	20.5841					347	5.847	1.36459	10.6383					347	6.04	1.38693	11.1694	347	12.22	1.97274	32.1426					347	8.259	1.62181	17.8593	347	8.415	1.63705	18.3677	347	8.043
												348	9.067	1.69929	20.5433					348	5.835	1.36319	10.6056									348	12.2	1.97113	32.0637					348	8.258	1.62171	17.8561	348	8.395	1.6351	18.3023	348	8.042
												349	9.057	1.69835	20.5093					349	5.764	1.35487	10.4126									349	12.19	1.97032	32.0243					349	8.247	1.62063	17.8204	349	8.383	1.63394	18.263	349	8.029
												350	9.043	1.69704	20.4617					350	5.76	1.3544	10.4018									350	12.19	1.97032	32.0243					350	8.235	1.61945	17.7815	350	8.377	1.63335	18.2434	350	8.018
												351	9.019	1.69478	20.3803					351	5.701	1.34744	10.2424									351	12.17	1.9687	31.9455					351	8.209	1.61689	17.6974	351	8.364	1.63208	18.201	351	8.014
												352	8.995	1.69253	20.299					352	5.698	1.34709	10.2343									352	12.17	1.9687	31.9455					352	8.207	1.61669	17.6909	352	8.337	1.62945	18.1129	352	8.004
												353	8.986	1.69168	20.2686					353	5.674	1.34425	10.1697									353	12.16	1.9679	31.9061					353	8.185	1.61452	17.6198	353	8.314	1.6272	18.038	353	8.002
												354	8.986	1.69168	20.2686					354	5.649	1.34128	10.1026									354	12.15	1.96709	31.8668					354	8.176	1.61364	17.5908	354	8.308	1.62661	18.0185	354	7.999
												355	8.986	1.69168	20.2686					355	5.633	1.33938	10.0597									355	12.14	1.96628	31.8275					355	8.174	1.61344	17.5843	355	8.301	1.62592	17.9957	355	7.994
												356	8.986	1.69168	20.2686																	356	12.14	1.96628	31.8275					356	8.172	1.61324	17.5779	356	8.282	1.62406	17.934	356	7.992
												357	8.978	1.69093	20.2415																	357	12.13	1.96547	31.7881					357	8.162	1.61225	17.5456	357	8.277	1.62357	17.9177	357	7.979
												358	8.974	1.69055	20.228																	358	12.12	1.96466	31.7488					358	8.136	1.60968	17.4619	358	8.264	1.6223	17.8755	358	7.979
												359	8.974	1.69055	20.228																	359	12.11	1.96385	31.7096					359	8.113	1.60741	17.3879	359	8.257	1.62161	17.8528	359	7.971
												360	8.961	1.68933	20.1841																	360	12.1	1.96303	31.6703					360	8.113	1.60741	17.3879	360	8.248	1.62073	17.8237	360	7.963
												361	8.961	1.68933	20.1841																	361	12.1	1.96303	31.6703					361	8.107	1.60681	17.3686	361	8.23	1.61896	17.7653	361	7.954
												362	8.96	1.68923	20.1807																	362	12.08	1.96141	31.5918					362	8.095	1.60562	17.33	362	8.224	1.61837	17.7459	362	7.941
												363	8.953	1.68857	20.157																	363	12.07	1.9606	31.5526					363	8.089	1.60503	17.3108	363	8.224	1.61837	17.7459	363	7.936
												364	8.937	1.68706	20.103																	364	12	1.95491	31.2785					364	8.08	1.60413	17.2819	364	8.208	1.61679	17.6942	364	7.928
												365	8.936	1.68697	20.0997																	365	11.99	1.95409	31.2394					365	8.077	1.60384	17.2723	365	8.206	1.61659	17.6877	365	7.922
												366	8.935	1.68687	20.0963																	366	11.98	1.95328	31.2003					366	8.068	1.60294	17.2434	366	8.202	1.6162	17.6748	366	7.917
												367	8.935	1.68687	20.0963																	367	11.97	1.95246	31.1613					367	8.065	1.60265	17.2338	367	8.189	1.61492	17.6328	367	7.914
												368	8.917	1.68517	20.0356																	368	11.97	1.95246	31.1613					368	8.061	1.60225	17.221	368	8.175	1.61354	17.5876	368	7.903
												369	8.857	1.67949	19.8337																	369	11.97	1.95246	31.1613					369	8.056	1.60175	17.2049	369	8.17	1.61304	17.5714	369	7.903
												370	8.857	1.67949	19.8337																	370	11.97	1.95246	31.1613					370	8.056	1.60175	17.2049	370	8.14	1.61008	17.4747	370	7.901
												371	8.83	1.67693	19.7431																	371	11.96	1.95164	31.1222					371	8.053	1.60145	17.1953	371	8.128	1.60889	17.4361	371	7.893
												372	8.779	1.67208	19.5723																	372	11.96	1.95164	31.1222					372	8.045	1.60066	17.1697	372	8.122	1.6083	17.4168	372	7.893
												373	8.771	1.67132	19.5455																	373	11.95	1.95083	31.0832					373	8.032	1.59936	17.1281	373	8.12	1.6081	17.4104	373	7.883
												374	8.771	1.67132	19.5455																	374	11.94	1.95001	31.0442					374	8.028	1.59896	17.1153	374	8.116	1.6077	17.3975	374	7.878
												375	8.759	1.67018	19.5054																	375	11.93	1.9492	31.0052					375	8.028	1.59896	17.1153	375	8.092	1.60533	17.3204	375	7.878
												376	8.747	1.66903	19.4654																	376	11.92	1.94838	30.9662					376	7.972	1.59338	16.9365	376	8.081	1.60423	17.2851	376	7.861
												377	8.718	1.66626	19.3686																	377	11.91	1.94756	30.9273					377	7.972	1.59338	16.9365	377	8.077	1.60384	17.2723	377	7.846
												378	8.644	1.65918	19.1226																	378	11.9	1.94674	30.8883					378	7.938	1.58998	16.8283	378	8.057	1.60185	17.2081	378	7.846
												379	8.637	1.6585	19.0993																	379	11.9	1.94674	30.8883					379	7.931	1.58928	16.8061	379	8.055	1.60165	17.2017	379	7.844
												380	8.625	1.65735	19.0595																	380	11.89	1.94593	30.8494					380	7.864	1.58255	16.5935	380	8.014	1.59757	17.0706	380	7.842
												381	8.599	1.65485	18.9734																	381	11.86	1.94347	30.7327					381	7.858	1.58194	16.5746	381	7.979	1.59408	16.9589	381	7.84
												382	8.587	1.6537	18.9337																	382	11.86	1.94347	30.7327					382	7.851	1.58124	16.5524	382	7.963	1.59248	16.9079	382	7.825
												383	8.574	1.65244	18.8907																	383	11.85	1.94265	30.6939					383	7.831	1.57922	16.4892	383	7.955	1.59168	16.8824	383	7.822
												384	8.559	1.651	18.8412																	384	11.84	1.94183	30.655					384	7.797	1.57579	16.3819	384	7.939	1.59008	16.8315	384	7.819
												385	8.547	1.64984	18.8016																	385	11.84	1.94183	30.655					385	7.79	1.57508	16.3599	385	7.916	1.58777	16.7584	385	7.795
												386	8.547	1.64984	18.8016																	386	11.81	1.93937	30.5386					386	7.781	1.57417	16.3315	386	7.883	1.58446	16.6537	386	7.789
												387	8.479	1.64326	18.5777																	387	11.8	1.93855	30.4998					387	7.777	1.57377	16.3189	387	7.878	1.58396	16.6379	387	7.783
												388	8.418	1.63734	18.3775																	388	11.8	1.93855	30.4998					388	7.749	1.57093	16.2309	388	7.869	1.58305	16.6094	388	7.782
												389	8.418	1.63734	18.3775																	389	11.78	1.9369	30.4223					389	7.74	1.57002	16.2026	389	7.864	1.58255	16.5935	389	7.782
												390	8.394	1.63501	18.299																	390	11.76	1.93526	30.3448					390	7.728	1.5688	16.165	390	7.84	1.58013	16.5176	390	7.777
												391	8.393	1.63491	18.2957																	391	11.76	1.93526	30.3448					391	7.693	1.56525	16.0553	391	7.809	1.577	16.4198	391	7.77
												392	8.393	1.63491	18.2957																	392	11.75	1.93443	30.3061					392	7.676	1.56352	16.0021	392	7.802	1.5763	16.3977	392	7.765
												393	8.376	1.63325	18.2402																	393	11.75	1.93443	30.3061					393	7.663	1.56219	15.9614	393	7.79	1.57508	16.3599	393	7.762
												394	8.376	1.63325	18.2402																	394	11.74	1.93361	30.2675					394	7.651	1.56097	15.924	394	7.79	1.57508	16.3599	394	7.758
												395	8.367	1.63238	18.2108																	395	11.73	1.93279	30.2288					395	7.644	1.56025	15.9021	395	7.788	1.57488	16.3536	395	7.752
												396	8.367	1.63238	18.2108																	396	11.72	1.93196	30.1902					396	7.642	1.56005	15.8959	396	7.78	1.57407	16.3284	396	7.749
												397	8.366	1.63228	18.2075																	397	11.69	1.92949	30.0743					397	7.642	1.56005	15.8959	397	7.768	1.57286	16.2906	397	7.749
												398	8.354	1.63111	18.1684																	398	11.69	1.92949	30.0743					398	7.631	1.55893	15.8616	398	7.765	1.57256	16.2812	398	7.747
												399	8.328	1.62857	18.0836																	399	11.68	1.92866	30.0357					399	7.631	1.55893	15.8616	399	7.744	1.57043	16.2152	399	7.741
												400	8.328	1.62857	18.0836																	400	11.68	1.92866	30.0357					400	7.631	1.55893	15.8616	400	7.731	1.56911	16.1744	400	7.737
												401	8.319	1.62769	18.0543																	401	11.67	1.92784	29.9972					401	7.581	1.55381	15.7059	401	7.691	1.56504	16.049	401	7.737
												402	8.315	1.6273	18.0413																	402	11.67	1.92784	29.9972					402	7.576	1.5533	15.6904	402	7.688	1.56474	16.0396	402	7.727
												403	8.315	1.6273	18.0413																	403	11.66	1.92701	29.9586					403	7.555	1.55115	15.6252	403	7.681	1.56403	16.0177	403	7.723
												404	8.248	1.62073	17.8237																	404	11.65	1.92619	29.9201					404	7.554	1.55104	15.6221	404	7.679	1.56382	16.0115	404	7.712
												405	8.248	1.62073	17.8237																	405	11.65	1.92619	29.9201					405	7.543	1.54991	15.588	405	7.672	1.56311	15.9896	405	7.704
												406	8.247	1.62063	17.8204																	406	11.63	1.92453	29.8431					406	7.543	1.54991	15.588	406	7.668	1.5627	15.9771	406	7.704
												407	8.211	1.61709	17.7039																	407	11.62	1.9237	29.8046					407	7.53	1.54858	15.5477	407	7.663	1.56219	15.9614	407	7.69
												408	8.147	1.61077	17.4973																	408	11.61	1.92288	29.7661					408	7.518	1.54734	15.5106	408	7.663	1.56219	15.9614	408	7.688
												409	8.147	1.61077	17.4973																	409	11.61	1.92288	29.7661					409	7.494	1.54487	15.4363	409	7.64	1.55985	15.8896	409	7.68
												410	8.132	1.60929	17.449																	410	11.6	1.92205	29.7277					410	7.481	1.54353	15.3962	410	7.632	1.55903	15.8647	410	7.679
												411	8.128	1.60889	17.4361																	411	11.6	1.92205	29.7277					411	7.468	1.54219	15.3561	411	7.594	1.55514	15.7463	411	7.674
												412	8.119	1.608	17.4072																	412	11.57	1.91956	29.6124					412	7.468	1.54219	15.3561	412	7.588	1.55453	15.7277	412	7.664
												413	8.046	1.60076	17.1729																	413	11.57	1.91956	29.6124					413	7.444	1.53971	15.2821	413	7.585	1.55422	15.7184	413	7.644
												414	8.034	1.59956	17.1345																	414	11.57	1.91956	29.6124					414	7.431	1.53836	15.2421	414	7.585	1.55422	15.7184	414	7.613
												415	8.033	1.59946	17.1313																	415	11.56	1.91873	29.574					415	7.42	1.53722	15.2083	415	7.578	1.5535	15.6966	415	7.613
												416	8.021	1.59827	17.0929																	416	11.54	1.91707	29.4973					416	7.42	1.53722	15.2083	416	7.578	1.5535	15.6966	416	7.613
												417	8.009	1.59707	17.0546																	417	11.53	1.91624	29.459					417	7.419	1.53712	15.2052	417	7.564	1.55207	15.6531	417	7.609
												418	7.985	1.59468	16.978																	418	11.53	1.91624	29.459					418	7.407	1.53588	15.1683	418	7.531	1.54868	15.5508	418	7.608
												419	7.974	1.59358	16.9429																	419	11.48	1.91208	29.2676					419	7.407	1.53588	15.1683	419	7.518	1.54734	15.5106	419	7.603
												420	7.974	1.59358	16.9429																	420	11.46	1.91041	29.1911					420	7.406	1.53577	15.1652	420	7.514	1.54693	15.4982	420	7.596
												421	7.97	1.59318	16.9302																	421	11.44	1.90875	29.1147					421	7.395	1.53463	15.1315	421	7.506	1.54611	15.4734	421	7.587
												422	7.962	1.59238	16.9047																	422	11.43	1.90791	29.0766					422	7.393	1.53442	15.1253	422	7.501	1.54559	15.458	422	7.575
												423	7.954	1.59158	16.8792																	423	11.42	1.90708	29.0384					423	7.359	1.53089	15.0211	423	7.478	1.54322	15.3869	423	7.572
												424	7.954	1.59158	16.8792																	424	11.42	1.90708	29.0384					424	7.359	1.53089	15.0211	424	7.478	1.54322	15.3869	424	7.572
												425	7.95	1.59118	16.8665																	425	11.41	1.90624	29.0003					425	7.358	1.53079	15.0181	425	7.474	1.54281	15.3746	425	7.562
												426	7.946	1.59078	16.8538																	426	11.4	1.90541	28.9622					426	7.343	1.52923	14.9722	426	7.449	1.54022	15.2975	426	7.562
												427	7.941	1.59028	16.8379																	427	11.4	1.90541	28.9622					427	7.333	1.52819	14.9416	427	7.419	1.53712	15.2052	427	7.554
												428	7.941	1.59028	16.8379																	428	11.39	1.90457	28.9241					428	7.308	1.52558	14.8652	428	7.418	1.53702	15.2021	428	7.535
												429	7.941	1.59028	16.8379																	429	11.39	1.90457	28.9241					429	7.298	1.52453	14.8347	429	7.403	1.53546	15.156	429	7.53
												430	7.941	1.59028	16.8379																	430	11.38	1.90373	28.886					430	7.292	1.52391	14.8164	430	7.393	1.53442	15.1253	430	7.526
												431	7.938	1.58998	16.8283																	431	11.38	1.90373	28.886					431	7.284	1.52307	14.7921	431	7.382	1.53328	15.0916	431	7.518
												432	7.846	1.58074	16.5366																	432	11.38	1.90373	28.886					432	7.28	1.52265	14.7799	432	7.358	1.53079	15.0181	432	7.503
												433	7.843	1.58043	16.5271																	433	11.36	1.90206	28.8099					433	7.277	1.52234	14.7707	433	7.346	1.52954	14.9813	433	7.502
												434	7.822	1.57832	16.4608																	434	11.36	1.90206	28.8099					434	7.274	1.52203	14.7616	434	7.335	1.52839	14.9477	434	7.494
												435	7.814	1.57751	16.4355																	435	11.35	1.90122	28.7718					435	7.271	1.52171	14.7525	435	7.315	1.52631	14.8866	435	7.493
												436	7.811	1.57721	16.4261																	436	11.35	1.90122	28.7718					436	7.238	1.51825	14.6522	436	7.305	1.52526	14.8561	436	7.491
												437	7.811	1.57721	16.4261																	437	11.34	1.90039	28.7338					437	7.234	1.51783	14.64	437	7.289	1.52359	14.8073	437	7.491
												438	7.799	1.57599	16.3882																	438	11.34	1.90039	28.7338					438	7.229	1.51731	14.6248	438	7.265	1.52108	14.7342	438	7.486
												439	7.799	1.57599	16.3882																	439	11.33	1.89955	28.6958					439	7.213	1.51563	14.5763	439	7.265	1.52108	14.7342	439	7.486
												440	7.799	1.57599	16.3882																	440	11.33	1.89955	28.6958					440	7.197	1.51395	14.5278	440	7.254	1.51993	14.7008	440	7.475
												441	7.799	1.57599	16.3882																	441	11.28	1.89535	28.5061					441	7.185	1.51269	14.4915	441	7.23	1.51741	14.6279	441	7.475
												442	7.794	1.57549	16.3725																	442	11.28	1.89535	28.5061					442	7.167	1.51079	14.4371	442	7.203	1.51458	14.546	442	7.461
												443	7.786	1.57468	16.3473																	443	11.28	1.89535	28.5061					443	7.153	1.50931	14.3948	443	7.193	1.51353	14.5157	443	7.457
												444	7.786	1.57468	16.3473																	444	11.24	1.89199	28.3546					444	7.145	1.50847	14.3707	444	7.191	1.51332	14.5097	444	7.439
												445	7.786	1.57468	16.3473																	445	11.24	1.89199	28.3546					445	7.145	1.50847	14.3707	445	7.191	1.51332	14.5097	445	7.439
												446	7.786	1.57468	16.3473																	446	11.23	1.89115	28.3168					446	7.128	1.50667	14.3194	446	7.178	1.51195	14.4704	446	7.41
												447	7.785	1.57458	16.3441																	447	11.22	1.8903	28.2789					447	7.117	1.50551	14.2863	447	7.169	1.511	14.4431	447	7.402
												448	7.773	1.57337	16.3064																	448	11.21	1.88946	28.2411					448	7.117	1.50551	14.2863	448	7.146	1.50857	14.3737	448	7.396
												449	7.734	1.56941	16.1838																	449	11.19	1.88777	28.1656					449	7.116	1.5054	14.2833	449	7.141	1.50805	14.3586	449	7.396
												450	7.724	1.5684	16.1524																	450	11.19	1.88777	28.1656					450	7.111	1.50488	14.2682	450	7.092	1.50286	14.2111	450	7.37
												451	7.712	1.56718	16.1148																	451	11.18	1.88693	28.1279					451	7.097	1.50339	14.2261	451	7.083	1.50191	14.184	451	7.361
												452	7.71	1.56698	16.1085																	452	11.18	1.88693	28.1279					452	7.092	1.50286	14.2111	452	7.082	1.5018	14.181	452	7.351
												453	7.692	1.56515	16.0521																	453	11.18	1.88693	28.1279					453	7.092	1.50286	14.2111	453	7.006	1.49372	13.9534	453	7.347
												454	7.664	1.56229	15.9646																	454	11.16	1.88524	28.0524					454	7.049	1.4983	14.082	454	6.994	1.49244	13.9175	454	7.328
												455	7.628	1.55862	15.8522																	455	11.14	1.88355	27.977					455	7.03	1.49628	14.0251	455	6.981	1.49106	13.8788	455	7.323
												456	7.627	1.55852	15.8491																	456	11.14	1.88355	27.977					456	7.005	1.49362	13.9504	456	6.981	1.49106	13.8788	456	7.323
												457	7.619	1.5577	15.8242																	457	11.13	1.88271	27.9394					457	6.975	1.49042	13.8609	457	6.977	1.49063	13.8668	457	7.323
												458	7.59	1.55473	15.7339																	458	11.12	1.88186	27.9017					458	6.967	1.48956	13.837	458	6.954	1.48817	13.7983	458	7.322
												459	7.578	1.5535	15.6966																	459	11.12	1.88186	27.9017					459	6.963	1.48913	13.8251	459	6.942	1.48689	13.7626	459	7.314
												460	7.569	1.55258	15.6687																	460	11.11	1.88101	27.8641					460	6.958	1.4886	13.8102	460	6.906	1.48302	13.6557	460	7.31
												461	7.567	1.55238	15.6624																	461	11.11	1.88101	27.8641					461	6.958	1.4886	13.8102	461	6.905	1.48292	13.6527	461	7.302
												462	7.554	1.55104	15.6221																	462	11.07	1.87763	27.7138					462	6.954	1.48817	13.7983	462	6.888	1.48109	13.6023	462	7.302
												463	7.53	1.54858	15.5477																	463	11.07	1.87763	27.7138					463	6.953	1.48806	13.7953	463	6.888	1.48109	13.6023	463	7.297
												464	7.521	1.54765	15.5198																	464	11.02	1.87338	27.5262					464	6.942	1.48689	13.7626	464	6.88	1.48023	13.5786	464	7.29
												465	7.521	1.54765	15.5198																	465	11	1.87168	27.4513					465	6.893	1.48163	13.6172	465	6.854	1.47743	13.5018	465	7.29
												466	7.521	1.54765	15.5198																	466	11	1.87168	27.4513					466	6.892	1.48152	13.6142	466	6.842	1.47614	13.4663	466	7.282
												467	7.518	1.54734	15.5106																	467	11	1.87168	27.4513					467	6.876	1.4798	13.5668	467	6.821	1.47387	13.4044	467	7.281
												468	7.506	1.54611	15.4734																	468	10.98	1.86998	27.3765					468	6.867	1.47883	13.5402	468	6.817	1.47344	13.3926	468	7.272
												469	7.502	1.54569	15.4611																	469	10.96	1.86827	27.3017					469	6.854	1.47743	13.5018	469	6.805	1.47214	13.3572	469	7.272
												470	7.502	1.54569	15.4611																	470	10.95	1.86742	27.2643					470	6.827	1.47452	13.422	470	6.796	1.47117	13.3307	470	7.266
												471	7.498	1.54528	15.4487																	471	10.94	1.86657	27.227					471	6.814	1.47311	13.3837	471	6.779	1.46933	13.2807	471	7.258
												472	7.475	1.54291	15.3777																	472	10.93	1.86571	27.1897					472	6.809	1.47257	13.369	472	6.761	1.46737	13.2279	472	7.25
												473	7.41	1.53619	15.1775																	473	10.93	1.86571	27.1897					473	6.8	1.4716	13.3425	473	6.749	1.46607	13.1927	473	7.247
												474	7.355	1.53048	15.0089																	474	10.91	1.86401	27.1151					474	6.767	1.46802	13.2455	474	6.71	1.46183	13.0785	474	7.238
												475	7.33	1.52787	14.9324																	475	10.9	1.86315	27.0778					475	6.763	1.46759	13.2338	475	6.691	1.45976	13.023	475	7.233
												476	7.326	1.52746	14.9202																	476	10.89	1.8623	27.0406					476	6.749	1.46607	13.1927	476	6.691	1.45976	13.023	476	7.209
												477	7.283	1.52297	14.789																	477	10.87	1.86059	26.9661					477	6.741	1.4652	13.1692	477	6.677	1.45823	12.9821	477	7.207
												478	7.282	1.52286	14.786																	478	10.87	1.86059	26.9661					478	6.737	1.46477	13.1575	478	6.654	1.45572	12.9151	478	7.207
												479	7.282	1.52286	14.786																	479	10.87	1.86059	26.9661					479	6.729	1.4639	13.1341	479	6.653	1.45561	12.9122	479	7.197
												480	7.275	1.52213	14.7647																	480	10.85	1.85887	26.8917					480	6.715	1.46237	13.0931	480	6.651	1.45539	12.9064	480	7.194
												481	7.248	1.5193	14.6825																	481	10.84	1.85802	26.8545					481	6.702	1.46096	13.0551	481	6.641	1.45429	12.8773	481	7.188
												482	7.248	1.5193	14.6825																	482	10.8	1.85459	26.706					482	6.679	1.45845	12.988	482	6.629	1.45298	12.8424	482	7.185
												483	7.245	1.51899	14.6734																	483	10.8	1.85459	26.706					483	6.666	1.45703	12.9501	483	6.616	1.45155	12.8046	483	7.183
												484	7.23	1.51741	14.6279																	484	10.77	1.85201	26.5948					484	6.666	1.45703	12.9501	484	6.603	1.45013	12.7669	484	7.182
												485	7.23	1.51741	14.6279																	485	10.77	1.85201	26.5948					485	6.629	1.45298	12.8424	485	6.593	1.44903	12.7379	485	7.177
												486	7.23	1.51741	14.6279																	486	10.76	1.85115	26.5578					486	6.628	1.45287	12.8395	486	6.592	1.44892	12.735	486	7.176
												487	7.23	1.51741	14.6279																	487	10.75	1.85029	26.5208					487	6.617	1.45166	12.8075	487	6.566	1.44606	12.6598	487	7.173
												488	7.2	1.51426	14.5369																	488	10.75	1.85029	26.5208					488	6.605	1.45035	12.7727	488	6.528	1.44187	12.55	488	7.153
												489	7.176	1.51174	14.4643																	489	10.73	1.84857	26.4468					489	6.579	1.44749	12.6974	489	6.509	1.43977	12.4953	489	7.153
												490	7.17	1.51111	14.4462																	490	10.72	1.8477	26.4099					490	6.566	1.44606	12.6598	490	6.498	1.43855	12.4636	490	7.128
												491	7.164	1.51047	14.428																	491	10.71	1.84684	26.3729					491	6.566	1.44606	12.6598	491	6.485	1.43711	12.4262	491	7.128
												492	7.152	1.50921	14.3918																	492	10.71	1.84684	26.3729					492	6.555	1.44485	12.628	492	6.464	1.43478	12.3659	492	7.104
												493	7.14	1.50794	14.3556																	493	10.71	1.84684	26.3729					493	6.532	1.44231	12.5615	493	6.462	1.43456	12.3602	493	7.089
												494	7.129	1.50678	14.3224																	494	10.7	1.84598	26.336					494	6.531	1.4422	12.5587	494	6.451	1.43334	12.3286	494	7.089
												495	7.086	1.50223	14.193																	495	10.69	1.84512	26.2991					495	6.496	1.43833	12.4578	495	6.437	1.43178	12.2885	495	7.089
												496	7.064	1.49989	14.127																	496	10.68	1.84425	26.2622					496	6.469	1.43534	12.3803	496	6.426	1.43056	12.257	496	7.089
												497	7.024	1.49564	14.0072																	497	10.65	1.84166	26.1516					497	6.459	1.43423	12.3516	497	6.426	1.43056	12.257	497	7.083
												498	7.024	1.49564	14.0072																	498	10.65	1.84166	26.1516					498	6.459	1.43423	12.3516	498	6.416	1.42944	12.2284	498	7.082
												499	7.02	1.49522	13.9952																	499	10.64	1.8408	26.1148					499	6.456	1.43389	12.343	499	6.403	1.428	12.1913	499	7.077
												500	7.01	1.49415	13.9653																	500	10.64	1.8408	26.1148					500	6.449	1.43312	12.3229	500	6.39	1.42655	12.1542	500	7.076
												501	7.002	1.4933	13.9414																	501	10.64	1.8408	26.1148					501	6.447	1.43289	12.3172	501	6.354	1.42252	12.0516	501	7.07
												502	6.99	1.49202	13.9056																	502	10.63	1.83993	26.078					502	6.444	1.43256	12.3086	502	6.34	1.42095	12.0118	502	7.068
												503	6.985	1.49148	13.8907																	503	10.59	1.83647	25.9309					503	6.437	1.43178	12.2885	503	6.318	1.41849	11.9493	503	7.068
												504	6.985	1.49148	13.8907																	504	10.57	1.83473	25.8575					504	6.42	1.42989	12.2399	504	6.25	1.41083	11.7569	504	7.064
												505	6.983	1.49127	13.8847																	505	10.57	1.83473	25.8575					505	6.416	1.42944	12.2284	505	6.215	1.40688	11.6583	505	7.064
												506	6.97	1.48988	13.846																	506	10.56	1.83386	25.8208					506	6.402	1.42788	12.1884	506	6.204	1.40563	11.6274	506	7.052
												507	6.919	1.48442	13.6943																	507	10.56	1.83386	25.8208					507	6.39	1.42655	12.1542	507	6.202	1.4054	11.6218	507	7.052
												508	6.902	1.4826	13.6438																	508	10.55	1.833	25.7841					508	6.358	1.42297	12.063	508	6.15	1.3995	11.4759	508	7.05
												509	6.83	1.47484	13.4309																	509	10.55	1.833	25.7841					509	6.358	1.42297	12.063	509	6.143	1.3987	11.4563	509	7.036
												510	6.83	1.47484	13.4309																	510	10.53	1.83126	25.7109					510	6.33	1.41983	11.9834	510	6.138	1.39813	11.4423	510	7.019
												511	6.824	1.47419	13.4132																	511	10.52	1.83039	25.6742					511	6.328	1.41961	11.9777	511	6.114	1.3954	11.3753	511	7.019
												512	6.817	1.47344	13.3926																	512	10.5	1.82865	25.6011					512	6.308	1.41736	11.921	512	6.11	1.39494	11.3641	512	7.018
												513	6.817	1.47344	13.3926																	513	10.48	1.8269	25.5279					513	6.296	1.41601	11.887	513	6.11	1.39494	11.3641	513	7.016
												514	6.817	1.47344	13.3926																	514	10.47	1.82603	25.4914					514	6.29	1.41534	11.87	514	6.096	1.39334	11.3251	514	7.012
												515	6.817	1.47344	13.3926																	515	10.46	1.82516	25.4549					515	6.259	1.41185	11.7823	515	6.092	1.39288	11.3139	515	7.007
												516	6.804	1.47203	13.3543																	516	10.45	1.82429	25.4184					516	6.21	1.40631	11.6442	516	6.068	1.39014	11.2471	516	7.004
												517	6.804	1.47203	13.3543																	517	10.45	1.82429	25.4184					517	6.198	1.40495	11.6105	517	6.02	1.38463	11.114	517	6.994
												518	6.776	1.469	13.2719																	518	10.45	1.82429	25.4184					518	6.186	1.40359	11.5768	518	6.017	1.38428	11.1056	518	6.983
												519	6.752	1.4664	13.2015																	519	10.45	1.82429	25.4184					519	6.179	1.4028	11.5572	519	5.994	1.38164	11.042	519	6.98
												520	6.738	1.46488	13.1604																	520	10.44	1.82341	25.3819					520	6.165	1.40121	11.5179	520	5.984	1.38048	11.0144	520	6.966
												521	6.736	1.46466	13.1546																	521	10.42	1.82167	25.309					521	6.165	1.40121	11.5179	521	5.972	1.3791	10.9813	521	6.946
												522	6.715	1.46237	13.0931																	522	10.42	1.82167	25.309					522	6.15	1.3995	11.4759	522	5.966	1.3784	10.9648	522	6.944
												523	6.701	1.46085	13.0522																	523	10.42	1.82167	25.309					523	6.143	1.3987	11.4563	523	5.946	1.37609	10.9097	523	6.933
												524	6.701	1.46085	13.0522																	524	10.42	1.82167	25.309					524	6.123	1.39642	11.4004	524	5.934	1.3747	10.8767	524	6.919
												525	6.688	1.45943	13.0142																	525	10.41	1.82079	25.2726					525	6.094	1.39311	11.3195	525	5.902	1.37099	10.7888	525	6.918
												526	6.678	1.45834	12.985																	526	10.39	1.81904	25.1998					526	6.049	1.38796	11.1944	526	5.9	1.37076	10.7833	526	6.918
												527	6.666	1.45703	12.9501																	527	10.39	1.81904	25.1998					527	6.012	1.38371	11.0918	527	5.838	1.36354	10.6138	527	6.885
												528	6.666	1.45703	12.9501																	528	10.38	1.81817	25.1634					528	6.002	1.38256	11.0641	528	5.817	1.36108	10.5566	528	6.883
												529	6.653	1.45561	12.9122																	529	10.38	1.81817	25.1634					529	5.997	1.38198	11.0503	529	5.801	1.35921	10.513	529	6.883
												530	6.649	1.45517	12.9006																	530	10.37	1.81729	25.1271					530	5.985	1.3806	11.0172	530	5.782	1.35698	10.4614	530	6.873
												531	6.649	1.45517	12.9006																	531	10.36	1.81641	25.0907					531	5.982	1.38025	11.0089	531	5.767	1.35522	10.4207	531	6.871
												532	6.624	1.45243	12.8279																	532	10.32	1.8129	24.9456					532	5.975	1.37944	10.9896	532	5.753	1.35358	10.3828	532	6.859
												533	6.624	1.45243	12.8279																	533	10.32	1.8129	24.9456					533	5.95	1.37656	10.9207	533	5.742	1.35228	10.3531	533	6.834
												534	6.605	1.45035	12.7727																	534	10.29	1.81027	24.8369					534	5.94	1.3754	10.8932	534	5.73	1.35087	10.3206	534	6.823
												535	6.605	1.45035	12.7727																	535	10.28	1.80939	24.8007					535	5.927	1.37389	10.8574	535	5.718	1.34945	10.2882	535	6.823
												536	6.598	1.44958	12.7524																	536	10.27	1.80851	24.7645					536	5.913	1.37227	10.819	536	5.697	1.34697	10.2316	536	6.812
												537	6.598	1.44958	12.7524																	537	10.25	1.80675	24.6922					537	5.912	1.37215	10.8162					537	6.809
												538	6.593	1.44903	12.7379																	538	10.24	1.80586	24.6561					538	5.912	1.37215	10.8162					538	6.805
												539	6.581	1.44771	12.7032																	539	10.23	1.80498	24.62					539	5.901	1.37088	10.786					539	6.805
												540	6.569	1.44639	12.6684																	540	10.23	1.80498	24.62					540	5.9	1.37076	10.7833					540	6.805
												541	6.557	1.44507	12.6337																	541	10.23	1.80498	24.62					541	5.898	1.37053	10.7778					541	6.8
												542	6.52	1.44098	12.5269																	542	10.21	1.80322	24.5478					542	5.877	1.36808	10.7203					542	6.785
												543	6.52	1.44098	12.5269																	543	10.19	1.80145	24.4757					543	5.875	1.36785	10.7148					543	6.779
												544	6.51	1.43988	12.4981																	544	10.17	1.79968	24.4037					544	5.863	1.36645	10.682					544	6.776
												545	6.448	1.433	12.32																	545	10.12	1.79525	24.2239					545	5.862	1.36634	10.6793					545	6.776
												546	6.443	1.43245	12.3057																	546	10.09	1.79259	24.1163					546	5.85	1.36494	10.6465					546	6.77
												547	6.443	1.43245	12.3057																	547	10.08	1.7917	24.0805					547	5.839	1.36365	10.6165					547	6.761
												548	6.436	1.43167	12.2856																	548	10.07	1.79081	24.0446					548	5.839	1.36365	10.6165					548	6.761
												549	6.423	1.43022	12.2484																	549	10.07	1.79081	24.0446					549	5.839	1.36365	10.6165					549	6.75
												550	6.41	1.42878	12.2113																	550	10.07	1.79081	24.0446					550	5.827	1.36225	10.5838					550	6.75
												551	6.401	1.42777	12.1856																	551	10.04	1.78814	23.9373					551	5.827	1.36225	10.5838					551	6.729
												552	6.391	1.42666	12.157																	552	10.04	1.78814	23.9373					552	5.826	1.36214	10.5811					552	6.726
												553	6.391	1.42666	12.157																	553	10.03	1.78725	23.9015					553	5.802	1.35933	10.5158					553	6.725
												554	6.391	1.42666	12.157																	554	10	1.78458	23.7944					554	5.777	1.3564	10.4479					554	6.715
												555	6.391	1.42666	12.157																	555	10	1.78458	23.7944					555	5.766	1.3551	10.418					555	6.715
												556	6.391	1.42666	12.157																	556	9.99	1.78368	23.7587					556	5.74	1.35204	10.3477					556	6.711
												557	6.391	1.42666	12.157																	557	9.99	1.78368	23.7587					557	5.728	1.35063	10.3152					557	6.69
												558	6.212	1.40654	11.6499																	558	9.98	1.78279	23.723					558	5.726	1.3504	10.3098					558	6.685
												559	6.207	1.40597	11.6358																	559	9.97	1.7819	23.6874					559	5.705	1.34792	10.2532					559	6.678
												560	6.165	1.40121	11.5179																	560	9.97	1.7819	23.6874					560	5.703	1.34768	10.2478					560	6.678
												561	6.154	1.39995	11.4871																	561	9.94	1.77921	23.5805					561	5.676	1.34449	10.1751					561	6.666
												562	6.146	1.39904	11.4647																	562	9.94	1.77921	23.5805					562	5.676	1.34449	10.1751					562	6.666
												563	6.146	1.39904	11.4647																	563	9.94	1.77921	23.5805					563	5.666	1.3433	10.1482					563	6.666
												564	6.143	1.3987	11.4563																	564	9.91	1.77653	23.4739					564	5.666	1.3433	10.1482					564	6.664
												565	6.129	1.39711	11.4172																	565	9.85	1.77114	23.261					565	5.666	1.3433	10.1482					565	6.662
												566	6.12	1.39608	11.392																	566	9.84	1.77024	23.2256					566	5.664	1.34306	10.1428					566	6.653
												567	6.12	1.39608	11.392																	567	9.83	1.76934	23.1902					567	5.654	1.34188	10.116					567	6.652
												568	6.119	1.39597	11.3892																	568	9.82	1.76844	23.1548					568	5.626	1.33855	10.0409					568	6.642
												569	6.095	1.39323	11.3223																	569	9.82	1.76844	23.1548													569	6.638
												570	6.094	1.39311	11.3195																	570	9.81	1.76754	23.1194													570	6.63
												571	6.094	1.39311	11.3195																	571	9.77	1.76393	22.9782													571	6.63
												572	6.077	1.39117	11.2722																	572	9.76	1.76303	22.9429													572	6.628
												573	5.981	1.38014	11.0061																	573	9.76	1.76303	22.9429													573	6.618
												574	5.958	1.37748	10.9427																	574	9.75	1.76213	22.9077													574	6.605
												575	5.957	1.37736	10.9399																	575	9.74	1.76122	22.8724													575	6.604
												576	5.934	1.3747	10.8767																	576	9.74	1.76122	22.8724													576	6.593
												577	5.891	1.36971	10.7586																	577	9.73	1.76032	22.8372													577	6.593
												578	5.888	1.36936	10.7504																	578	9.73	1.76032	22.8372													578	6.581
												579	5.861	1.36622	10.6766																	579	9.72	1.75942	22.802													579	6.581
												580	5.824	1.3619	10.5756																	580	9.66	1.75398	22.5912													580	6.581
												581	5.772	1.35581	10.4343																	581	9.66	1.75398	22.5912													581	6.58
												582	5.766	1.3551	10.418																	582	9.65	1.75307	22.5561													582	6.569
												583	5.741	1.35216	10.3504																	583	9.65	1.75307	22.5561													583	6.569
												584	5.72	1.34969	10.2936																	584	9.65	1.75307	22.5561													584	6.569
												585	5.72	1.34969	10.2936																	585	9.63	1.75125	22.4861													585	6.569
												586	5.714	1.34898	10.2774																	586	9.62	1.75034	22.451													586	6.569
												587	5.641	1.34033	10.0811																	587	9.62	1.75034	22.451													587	6.565
												588	5.629	1.33891	10.049																	588	9.56	1.74487	22.2413													588	6.557
												589	5.629	1.33891	10.049																	589	9.54	1.74305	22.1716													589	6.557
																																590	9.51	1.74031	22.0671													590	6.545
																																591	9.5	1.73939	22.0323													591	6.545
																																592	9.49	1.73847	21.9975													592	6.545
																																593	9.47	1.73664	21.928													593	6.54
																																594	9.42	1.73205	21.7546													594	6.54
																																595	9.41	1.73113	21.7199													595	6.533
																																596	9.41	1.73113	21.7199													596	6.521
																																597	9.4	1.73021	21.6853													597	6.521
																																598	9.4	1.73021	21.6853													598	6.52
																																599	9.37	1.72745	21.5816													599	6.509
																																600	9.36	1.72653	21.547													600	6.509
																																601	9.35	1.7256	21.5125													601	6.508
																																602	9.34	1.72468	21.478													602	6.497
																																603	9.32	1.72283	21.4091													603	6.496
																																604	9.3	1.72098	21.3402													604	6.484
																																605	9.3	1.72098	21.3402													605	6.473
																																606	9.27	1.71821	21.237													606	6.473
																																607	9.27	1.71821	21.237													607	6.473
																																608	9.26	1.71728	21.2027													608	6.463
																																609	9.26	1.71728	21.2027													609	6.461
																																610	9.24	1.71542	21.134													610	6.46
																																611	9.23	1.71449	21.0997													611	6.451
																																612	9.23	1.71449	21.0997													612	6.447
																																613	9.19	1.71078	20.9627													613	6.44
																																614	9.19	1.71078	20.9627													614	6.44
																																615	9.19	1.71078	20.9627													615	6.413
																																616	9.16	1.70798	20.8601													616	6.412
																																617	9.16	1.70798	20.8601													617	6.411
																																618	9.14	1.70611	20.7919													618	6.411
																																619	9.13	1.70518	20.7577													619	6.411
																																620	9.11	1.70331	20.6896													620	6.411
																																621	9.1	1.70238	20.6555													621	6.405
																																622	9.05	1.69769	20.4855													622	6.4
																																623	9.02	1.69488	20.3837													623	6.388
																																624	8.96	1.68923	20.1807													624	6.376
																																625	8.95	1.68829	20.1469													625	6.375
																																626	8.94	1.68735	20.1132													626	6.374
																																627	8.93	1.6864	20.0794													627	6.374
																																628	8.92	1.68546	20.0457													628	6.368
																																629	8.87	1.68073	19.8774													629	6.364
																																630	8.86	1.67978	19.8438													630	6.363
																																631	8.85	1.67883	19.8102													631	6.358
																																632	8.82	1.67598	19.7096													632	6.345
																																633	8.82	1.67598	19.7096													633	6.341
																																634	8.8	1.67408	19.6426													634	6.34
																																635	8.79	1.67313	19.6091													635	6.338
																																636	8.79	1.67313	19.6091													636	6.338
																																637	8.79	1.67313	19.6091													637	6.335
																																638	8.76	1.67027	19.5088													638	6.329
																																639	8.75	1.66932	19.4754													639	6.316
																																640	8.72	1.66645	19.3753													640	6.314
																																641	8.67	1.66167	19.2089													641	6.312
																																642	8.65	1.65975	19.1425													642	6.312
																																643	8.62	1.65687	19.043													643	6.311
																																644	8.61	1.65591	19.0098													644	6.304
																																645	8.6	1.65495	18.9767													645	6.304
																																646	8.57	1.65206	18.8775													646	6.302
																																647	8.56	1.65109	18.8445													647	6.297
																																648	8.54	1.64917	18.7785													648	6.292
																																649	8.53	1.6482	18.7455													649	6.292
																																650	8.49	1.64433	18.6138													650	6.289
																																651	8.48	1.64336	18.5809													651	6.289
																																652	8.41	1.63656	18.3513													652	6.279
																																653	8.4	1.63559	18.3186													653	6.278
																																654	8.38	1.63364	18.2532													654	6.277
																																655	8.35	1.63072	18.1553													655	6.264
																																656	8.35	1.63072	18.1553													656	6.253
																																657	8.34	1.62974	18.1227													657	6.253
																																658	8.32	1.62778	18.0576													658	6.243
																																659	8.25	1.62092	17.8301													659	6.231
																																660	8.23	1.61896	17.7653													660	6.226
																																661	8.11	1.60711	17.3782													661	6.224
																																662	8.06	1.60215	17.2178													662	6.217
																																663	8.06	1.60215	17.2178													663	6.211
																																664	8.04	1.60016	17.1537													664	6.207
																																665	8.04	1.60016	17.1537													665	6.206
																																666	7.98	1.59418	16.962													666	6.203
																																667	7.94	1.59018	16.8347													667	6.193
																																668	7.91	1.58717	16.7394													668	6.185
																																669	7.89	1.58516	16.6759													669	6.183
																																670	7.89	1.58516	16.6759													670	6.179
																																671	7.87	1.58315	16.6125													671	6.173
																																672	7.82	1.57811	16.4545													672	6.173
																																673	7.82	1.57811	16.4545													673	6.173
																																674	7.78	1.57407	16.3284													674	6.171
																																675	7.78	1.57407	16.3284													675	6.168
																																676	7.68	1.56392	16.0146													676	6.168
																																677	7.64	1.55985	15.8896													677	6.156
																																678	7.63	1.55883	15.8584													678	6.155
																																679	7.6	1.55576	15.765													679	6.155
																																680	7.59	1.55473	15.7339													680	6.155
																																681	7.59	1.55473	15.7339													681	6.137
																																682	7.5	1.54549	15.4549													682	6.135
																																683	7.19	1.51321	14.5067													683	6.124
																																684	7.1	1.50371	14.2351													684	6.124
																																685	7.05	1.49841	14.085													685	6.12
																																686	6.81	1.47268	13.3719													686	6.11
																																687	6.57	1.4465	12.6713													687	6.108
																																688	6.17	1.40177	11.5319													688	6.107
																																689	6.03	1.38578	11.1417													689	6.098
																																690	5.72	1.34969	10.2936													690	6.098
																																																691	6.089
																																																692	6.089
																																																693	6.086
																																																694	6.085
																																																695	6.082
																																																696	6.07
																																																697	6.06
												C1				C2				C3				C4				C5				C7				C8				0.05/2				0.05/2				0.05/2
												Cell	Area	Radius	Volume	Cell	Area	Radius	Volume	Cell	Area	Radius	Volume	Cell	Area	Radius	Volume	Cell	area	Radius	Volume	Cell	area	Radius	Volume	Cell	area	Radius	Volume	Cell	Area	Radius	Volume	Cell	Area	Radius	Volume	Cell	Area
															25.0406				20.8903				25.1969				24.0957				32.9446				32.5814				32.5738				22.7018				23.8807
												C1				C2				C3				C4				C5				C7				C8				0.05/2				0.05/2				0.05/2
												Cell	Area	Radius	Volume	Cell	Area	Radius	Volume	Cell	Area	Radius	Volume	Cell	Area	Radius	Volume	Cell	area	Radius	Volume	Cell	area	Radius	Volume	Cell	area	Radius	Volume	Cell	Area	Radius	Volume	Cell	Area	Radius	Volume	Cell	Area
															25.0406				20.8903				25.1969				24.0957				32.9446				32.5814				32.5738				22.7018				23.8807
[truncated: 110 more columns]

## Sheet: Fig 1j
Fig. 1j
Starch relative content																		Starch content in arbitrary units
																				Dose rate (Gy/min)/dose (Gy)
Dose rate (Gy/min)/dose (Gy)					OD670 Sample+lugol														Control	0.05/2	0.25/1	0.25/2	0.25/5	0.5/2	0.5/5
Sample		OD670 sample			Sample + Lugol	OD of starch dyed by lugol	Norm to mean control	Lugol		Buffer		Biomass (g/L)		Starch norm to biomass	Norm to biomass and to mean control				n = 8	n = 3	n = 7	n = 7	n = 3	n = 3	n = 7
								0.033		0.027									0.864256	0.994925	0.920096	0.950142	0.345036	0.40228	0.343403
C1		0.129			0.175	0.454	0.787511					1.25		0.3632	0.864256				1.0086	0.860607	0.891708	0.84075	0.584692	0.861481	0.642014
C2		0.147			0.208	0.604	1.0477					1.425		0.42386	1.0086				0.959145	1.08728	1.09027	1.04471	0.860607	0.674626	0.959593
C3		0.142			0.195	0.524	0.908933					1.3		0.403077	0.959145				1.168		0.867024	0.63401			0.995949
C4		0.198			0.271	0.724	1.25585					1.475		0.490847	1.168				1.02797		0.997024	0.805651			0.861721
C5		0.136			0.196	0.598	1.0042	0.0315		0.0295		1.5		0.398667	1.02797				0.944899		0.77033	0.666276			0.845086
C6		0.129			0.186	0.568	0.95382					1.55		0.366452	0.944899				0.947602		0.920121	0.412457			0.684164
C7		0.136			0.195	0.588	0.987406					1.6		0.3675	0.947602				1.07954
C8		0.132			0.195	0.628	1.05458					1.5		0.418667	1.07954
0.05/2		0.132			0.188	0.554	0.960971					1.325		0.418113	0.994925			Mean	1	0.980936	0.922367	0.764857	0.596778	0.646129	0.761704
		0.118			0.162	0.434	0.752819					1.2		0.361667	0.860607			SE	0.0330809	0.0658843	0.0380769	0.0803413	0.149132	0.133481	0.0853983
		0.136			0.196	0.594	1.03036					1.3		0.456923	1.08728			P		ns	ns	ns	0.012	0.012	0.021
0.25/1		0.128			0.175	0.464	0.804857					1.2		0.386667	0.920096
		0.129			0.183	0.534	0.926279					1.425		0.374737	0.891708
		0.121			0.172	0.504	0.874241					1.1		0.458182	1.09027
		0.142			0.196	0.538	0.903442					1.6		0.33625	0.867024
		0.136			0.2	0.638	1.07137					1.65		0.386667	0.997024
		0.133			0.181	0.478	0.802687					1.6		0.29875	0.77033
		0.15			0.218	0.678	1.13854					1.9		0.356842	0.920121
0.25/2		0.141			0.202	0.608	1.02099					1.65		0.368485	0.950142
		0.151			0.205	0.538	0.903442					1.65		0.326061	0.84075
		0.144			0.207	0.628	1.05458					1.55		0.405161	1.04471
		0.172			0.214	0.418	0.701931					1.7		0.245882	0.63401
		0.155			0.203	0.474	0.822203					1.4		0.338571	0.805651
		0.143			0.18	0.364	0.631396					1.3		0.28	0.666276
		0.154			0.178	0.234	0.405898					1.35		0.173333	0.412457
0.25/5		0.141			0.159	0.174	0.301821					1.2		0.145	0.345036
		0.131			0.166	0.344	0.596704					1.4		0.245714	0.584692
		0.142			0.186	0.434	0.752819					1.2		0.361667	0.860607
0.5/2		0.143			0.166	0.224	0.388552					1.325		0.169057	0.40228
		0.153			0.207	0.534	0.926279					1.475		0.362034	0.861481
		0.146			0.187	0.404	0.700781					1.425		0.283509	0.674626
0.5/5		0.162			0.181	0.184	0.319167					1.275		0.144314	0.343403
		0.15			0.185	0.344	0.596704					1.275		0.269804	0.642014
		0.134			0.184	0.494	0.856895					1.225		0.403265	0.959593
		0.165			0.227	0.618	1.03778					1.6		0.38625	0.995949
		0.146			0.198	0.518	0.869857					1.55		0.334194	0.861721
		0.157			0.208	0.508	0.853065					1.55		0.327742	0.845086
		0.147			0.187	0.398	0.668346					1.5		0.265333	0.684164

[truncated: 19 more sheets: Fig 2a, Fig 2b, Fig 2c, Fig 2d, Fig 2f,g,h, Fig 2i, Fig 3a, Fig 3b, Fig 3c, Fig 3e, Fig 3f, Suppl Fig 1, Suppl Fig 2, Suppl Fig 3, Suppl Fig 4, Suppl Fig 7, Suppl Fig 8, Suppl Fig 10, Suppl Fig 11]
